# Supplementary material for: Microexon gene transcriptional profiles and evolution provide insights into blood processing by the Schistosoma japonicum esophagus
Source: PLoS Negl Trop Dis. 2018 Feb 12;12(2):e0006235. doi: 10.1371/journal.pntd.0006235 (PMC5825161; doi:10.1371/journal.pntd.0006235)
Supplement: S1 Table — (XLSX) [file pntd.0006235.s007.xlsx]

## Sheet: Sheet1
query_gene	Sm annotation	head_rpkm	head_log2_rpkm	head_mapped	tail_rpkm	tail_log2_rpkm	tail_mapped	log2fc	log2 rpkm H+T+1
h12251_g1	MEG-29	2905.13	11.5044	34666	12.9574	3.69571	94	7.80868	11.5113			FIG 1
h15161_g1		221.501	7.79117	3151	1.21251	0.278002	2	7.51317	7.80551
h14038_g1	MEG-4.2	6332.25	12.6285	77663	34.9712	5.1281	263	7.50041	12.6367
h13184_g1	MEG-9	4288.75	12.0663	38091	24.4167	4.6098	137	7.45655	12.0749
h12749_g2	MEG-8.2	8672.26	13.0822	104610	49.5841	5.63181	386	7.45039	13.0906
h12339_g1	DUF Natterin	1263.29	10.303	20447	7.37433	2.88251	68	7.42045	10.3125
h12430_g1	MEG-15	1797.53	10.8118	20683	10.76	3.42761	74	7.38419	10.8212
h14630_g1		314.028	8.29475	6378	2.11786	1.08261	15	7.21214	8.309
h15148_g1	MEG-4.1	5577.07	12.4453	106208	37.7392	5.23799	434	7.2073	12.4553
h9981_g1	MEG-11	1596.86	10.641	17224	11.6723	3.54502	69	7.096	10.6524
h14702_g1	MEG-12	828.734	9.69477	11302	6.56036	2.71378	50	6.98099	9.70787
h18274_g1	annexin	3534.75	11.7874	111864	30.4802	4.9298	594	6.85759	11.8002
h8808_g1	VAL-7	1930.41	10.9147	30108	17.7367	4.14867	172	6.76603	10.9286
h13867_g1	Smp_133320 (CCR4 NOT transcription complex subunit 1)	448.576	8.80921	4536	4.14637	2.05185	21	6.75736	8.82567
h11912_g1		385.297	8.58983	4848	4.00914	2.00329	25	6.58654	8.60846
h12879_g1		1090.48	10.0908	6976	11.4343	3.5153	44	6.57545	10.1071
h13936_g1	annexin	945.658	9.88518	11156	10.129	3.34042	71	6.54476	9.90205
h15734_g1	Cystatin	3770.95	11.8807	58909	40.5499	5.34163	407	6.53908	11.8965
h12880_g1	Smp_089180 (ubiquitin carboxyl terminal hydrolase 7)	294.585	8.20254	5373	3.40126	1.76607	17	6.43647	8.22394
h16155_g1	MEG-n.2	789.265	9.62437	13759	9.32951	3.2218	73	6.40256	9.64312
h15444_g1	MEG-14	4491.87	12.1331	57376	55.675	5.79896	399	6.33414	12.1512
h1176_g1	Smp_051080 (clathrin light chain)	196.503	7.61841	1808	2.49417	1.31856	3	6.29985	7.64384
h12979_g2	Smp_051640 (placental protein 11)	340.228	8.41036	8825	4.44371	2.15176	59	6.25859	8.43326
h14719_g1	MEG-26.2	148.874	7.21795	1762	2.01947	1.01397	8	6.20397	7.24691
h10245_g1	Smp_013470	477.172	8.89836	8955	6.4904	2.69831	68	6.20006	8.92083
h13701_g1	Smp_029160 (protein serac1), Smp_004600 (T complex protein 1 subunit delta)	519.888	9.02206	4965	7.42008	2.89143	28	6.13062	9.04523
h15161_g2	Smp_051210.3 (importin alpha 34)	153.308	7.26029	1634	2.27383	1.18512	9	6.07517	7.29077
h11430_g1	Smp_169670.2 (DNA binding death effector domain containing protein)	60.3077	5.91427	591	1	0	0	5.91427	5.96134
h12510_g1	Smp_090080 (Estrogen regulated protein EP45)	134.822	7.07491	4412	2.28958	1.19508	28	5.87983	7.10969
h13338_g1	Smp_099160.4 (hypothetical protein)	425.637	8.73348	5645	7.6249	2.93072	58	5.80276	8.76242
h7049_g1	MEG-8.3	216.771	7.76003	2037	4.76113	2.2513	11	5.50872	7.79787
h11903_g1	Smp_166610 (hypothetical protein)	74.6956	6.22295	925	1.72585	0.787309	6	5.43564	6.27466
h15738_g2	Smp_136520 (general transcription factor iih subunit 2), Smp_099800 (hypothetical protein)	163.717	7.35506	1080	4.03798	2.01363	9	5.34142	7.39878
h12904_g1	Smp_034920 (dynein heavy chain)	84.1989	6.39573	924	2.4031	1.2649	3	5.13083	6.45289
h13338_g2	Smp_164050 (O phosphoseryl tRNA(Sec) selenium transferase), Smp_204890, Smp_074900 (docking protein 3)	141.453	7.14418	781	4.26138	2.09132	1	5.05286	7.19687
h14391_g1	MEG-19	80.7504	6.3354	908	2.46702	1.30277	11	5.03263	6.39605
h15964_g1	Smp_124060 (venom allergen-like (VAL) 13 protein)	56.2635	5.81413	1590	1.94997	0.963455	18	4.85067	5.88785
h10112_g1	MEG-8.4	191.296	7.57966	3085	6.70678	2.74562	18	4.83404	7.63665
h18246_g1	Aspartyl protease	172.535	7.43074	5534	6.41153	2.68067	101	4.75007	7.49142
h12980_g1		25.045	4.64645	208	1	0	0	4.64645	4.75729
h16530_g1	tetraspanin	91.2138	6.51118	2862	3.79567	1.92436	17	4.58683	6.58511
h12536_g1	Smp_200440 (hypothetical protein)	91.0707	6.50891	1554	3.99637	1.99869	23	4.51023	6.58597
h15205_g1	Smp_158430 (hepatotoxic ribonuclease omega 1)	191.114	7.57829	3531	8.60322	3.10488	93	4.47342	7.64902
h9010_g1	Smp_096390 (16 kda calcium binding protein)	163.273	7.35115	2835	7.77932	2.95964	78	4.3915	7.42671
h17161_g1	Smp_175890 (hypothetical protein)	24.2756	4.60143	417	1.16951	0.225903	2	4.37553	4.72493
h15728_g1	MEG-22	20.2607	4.34061	410	1	0	0	4.34061	4.47643
h17542_g1		20.028	4.32395	94	1	0	0	4.32395	4.46127
h14895_g1	phospholipase A	24.2544	4.60017	1169	1.21144	0.276722	7	4.32345	4.72606
h777_g1		18.8522	4.23666	81	1	0	0	4.23666	4.38213
h11509_g1	palmitoyl protein thioesterase 1	171.62	7.42308	3802	9.31335	3.2193	122	4.20378	7.50727
h17542_g2		25.7578	4.68694	158	1.47586	0.561559	2	4.12538	4.81934
h14159_g1	MEG-8.1	788.011	9.62207	35731	45.5087	5.50807	1314	4.114	9.7048
h17601_g2	Smp_157400 (family M13 unassigned peptidase (M13 family))	19.2295	4.26525	126	1.21969	0.286509	1	3.97874	4.42285
h17692_g1	MEG-26.1	64.7134	6.01599	772	4.1331	2.04722	9	3.96877	6.12612
h12426_g1	Smp_021830 (phosphatidylserine decarboxylase proenzyme 1)	35.0246	5.1303	145	2.42522	1.27812	4	3.85218	5.26491
h11676_g1	Smp_174650 (hypothetical protein)	14.0739	3.81495	79	1	0	0	3.81495	4.00664
h11150_g1	Smp_170170 (WD repeat containing protein 47)	20.823	4.38011	116	1.51897	0.603091	2	3.77702	4.54486
h12389_g1		18.6677	4.22248	115	1.46656	0.552439	2	3.67004	4.40151
h16854_g1	Smp_154730 (rna binding protein musashi)	29.1499	4.86542	535	2.29024	1.1955	4	3.66992	5.01971
h13376_g1		13.5674	3.76207	251	1.07603	0.105714	1	3.65635	3.96748
h14973_g1	Smp_124850 (tyrosine protein kinase Btk29A), Smp_000755 (family M13 non peptidase ue (M13 family))	286.866	8.16423	2321	23.5071	4.55502	83	3.60921	8.2825
h13742_g1	Smp_159490 (polypeptide GalNAc transferase 6)	14.4758	3.85557	876	1.18687	0.24716	8	3.60841	4.05854
h15899_g1	Smp_131840 (25 kDa integral membrane protein)	69.4509	6.11792	1549	5.88106	2.55608	45	3.56185	6.25422
h16984_g1	Smp_205900 (hypothetical protein)	25.3381	4.66323	837	2.15408	1.10707	4	3.55616	4.83249
h16168_g1		27.1327	4.76196	428	2.38177	1.25203	4	3.50993	4.93142
h18343_g1	Smp_148120 (RNA binding protein 16)	38.4194	5.26376	419	3.37726	1.75585	12	3.50791	5.41943
h18336_g2	Smp_035730 (FGF receptor activating protein), Smp_054170 (hypothetical protein)	32.8104	5.03608	832	2.88821	1.53017	19	3.50591	5.19765
h13927_g1	Smp_149860 (cat eye syndrome critical region protein 5)	16.3194	4.02852	660	1.45818	0.544171	13	3.48434	4.23094
h14260_g2	Smp_119120 (Alkylated repair protein alkB 4)	40.65	5.34518	478	3.6851	1.8817	7	3.46348	5.50256
h17877_g1	Smp_202120 (hox class homeodomain protein djabd bb; hox class homeodomain protein djabd ba; hox class homeodomain containing protein post2)	55.1168	5.78442	615	5.27567	2.39935	32	3.38506	5.93999
h15139_g1		23.7357	4.56899	313	2.32329	1.21617	3	3.35282	4.75804
h14465_g1	Smp_133260 (hypothetical protein)	15.0305	3.90983	224	1.57066	0.651368	6	3.25846	4.1376
h16433_g1	Smp_213750 (putative sugar transporter)	42.4238	5.4068	1443	4.53075	2.17975	81	3.22705	5.5836
h17258_g1	Smp_123360 (serine rich repeat protein 2)	9.61605	3.26545	251	1.05212	0.0733038	1	3.19214	3.54451
h17692_g3		11.6752	3.54538	165	1.29472	0.372642	3	3.17274	3.80426
h16783_g1	Smp_000950 (protein mab like)	9.44956	3.24025	244	1.05258	0.0739334	1	3.16631	3.52383
h18437_g1		30.6504	4.93783	544	3.52669	1.81831	19	3.11952	5.13656
h15896_g1	Smp_052290 (fibroblast growth factor receptor 1 like)	10.4464	3.38493	424	1.20298	0.26661	6	3.11832	3.66099
h13929_g1	Smp_091460 (glutamine synthetase)	435.689	8.76716	16488	50.5998	5.66106	1239	3.1061	8.92863
h27740_g1		8.59883	3.10414	87	1	0	0	3.10414	3.40583
h12911_g1		10.8388	3.43813	97	1.30803	0.387398	2	3.05073	3.71664
h14487_g1	phospholipase A	34.7542	5.11912	809	4.28205	2.0983	5	3.02081	5.32324
h14534_g1	Smp_055990 (adenylosuccinate synthetase isozyme 1)	36.3951	5.18567	1445	4.49505	2.16834	69	3.01733	5.38854
h15086_g1		8.0448	3.00806	141	1	0	0	3.00806	3.32838
h17395_g1	Smp_078920 (condensin complex subunit 3), Smp_145140 (wnt5; wingless type mmtv integration site family), Smp_020120 (transmembrane protein 188)	27.505	4.78162	236	3.44507	1.78453	3	2.99709	4.99775
h15976_g1	Smp_123710 (acetyl-CoA carboxylase)	9.87581	3.3039	223	1.24175	0.312371	4	2.99153	3.59903
h13623_g1	Smp_148640 (hypothetical protein)	10.7453	3.42563	206	1.35916	0.44272	5	2.98291	3.71198
h18343_g2		18.6345	4.21991	255	2.38452	1.2537	4	2.96621	4.46068
h18250_g1	Smp_151220 (beta 13 n galactosyltransferase)	48.0346	5.586	2588	6.21487	2.63572	7	2.95028	5.78789
h14092_g1	Smp_040190 (serine:threonine protein kinase SIK2), Smp_053140 (histone acetyltransferase tip60)	15.703	3.97296	158	2.12858	1.08989	1	2.88308	4.23508
h17610_g1	Smp_153100 (hyperpolarization activated cyclic), Smp_138620 (microtubule actin cross linking factor 1)	33.279	5.05654	1249	4.55733	2.18819	60	2.86835	5.27933
h19153_g1	Smp_147460 (ceramidase)	32.6903	5.03079	2054	4.51411	2.17444	150	2.85635	5.25567
h18036_g2		7.24105	2.8562	131	1	0	0	2.8562	3.20806
h12427_g1	Smp_100360 (hypothetical protein)	9.63588	3.26842	78	1.33623	0.418171	2	2.85025	3.58161
h13925_g1	Smp_175430 (DNA damage binding protein 1)	13.5684	3.76218	93	2.02604	1.01866	5	2.74351	4.05263
h14713_g1	Smp_036020 (hypothetical protein)	16.0503	4.00453	538	2.40177	1.2641	33	2.74044	4.28185
h4033_g1	Smp_153410 (Serine:threonine protein phosphatase 2A 65 kDa)	9.17035	3.19698	66	1.37594	0.460423	2	2.73655	3.52936
h13218_g1	Smp_153990 (LIM domain and actin binding protein 1)	142.345	7.15325	6994	21.74	4.44228	645	2.71097	7.36707
h12940_g1		6.5445	2.71028	75	1	0	0	2.71028	3.095
h17869_g1	Smp_045550 (annexin)	54.6097	5.77108	2271	8.41983	3.07379	207	2.69729	6.00066
h9591_g1		11.9268	3.57614	79	1.84009	0.879774	4	2.69636	3.8843
h7344_g1	Smp_100360 (hypothetical protein)	15.3546	3.9406	63	2.38391	1.25333	4	2.68727	4.22794
h13629_g1	Smp_146120 (high affinity cGMP specific 3',5' cyclic)	6.87615	2.7816	113	1.07896	0.109642	1	2.67196	3.16271
h13971_g1	Smp_043650 (hypothetical protein)	7.11851	2.83157	151	1.12305	0.167427	2	2.66415	3.20814
h10158_g1		10.2234	3.3538	88	1.6366	0.710702	4	2.6431	3.68482
h17249_g1	Smp_046640 (twik family of potassium channels)	7.82107	2.96737	164	1.25262	0.324948	4	2.64242	3.33252
h17034_g2	Smp_102780 (N methyl D aspartate receptor associated)	8.26899	3.04771	131	1.33702	0.419025	4	2.62869	3.40681
h8143_g1	Smp_153810 (hypothetical protein), Smp_183620 (hypothetical protein)	15.1951	3.92553	255	2.47185	1.30559	6	2.61994	4.22241
h10716_g2	Smp_044920 (dynamin 1)	24.3136	4.60369	130	3.99541	1.99834	11	2.60535	4.87327
h14957_g1	Smp_052290 (fibroblast growth factor receptor 1 like)	6.00518	2.58621	189	1	0	0	2.58621	3.00093
h12143_g1	Smp_049150 (glutamine oxaloacetic transaminase; glutamic oxaloacetic transaminase)	63.6641	5.99241	3000	10.7689	3.4288	308	2.56361	6.23712
h18036_g1	Smp_058470 (Innexin unc 7)	9.63291	3.26797	123	1.63944	0.713205	6	2.55477	3.61734
h13749_g1	Smp_122760	53.7316	5.7477	596	9.18134	3.19871	48	2.54899	5.99804
h16608_g1	Smp_077020 (dimethyladenosine transferase), Smp_168910 (hypothetical protein), Smp_077880.2 (annexin)	27.5273	4.78279	288	4.72682	2.24087	5	2.54192	5.05546
h51682_g1		220.851	7.78693	1445	37.9639	5.24655	160	2.54037	8.02134
h16663_g1	Smp_149400 (subfamily S8B unassigned peptidase (S08 family))	15.4851	3.95281	777	2.69844	1.43212	60	2.52069	4.2618
h18152_g1	Smp_148620 (hypothetical protein)	22.8689	4.51531	1433	3.99169	1.997	47	2.51831	4.80015
h42655_g1	Smp_135980 (Calcium binding protein)	29.3375	4.87468	295	5.22995	2.3868	29	2.48788	5.15249
h13727_g1	Smp_166600 (hypothetical protein)	9.26005	3.21102	269	1.65276	0.72488	14	2.48614	3.57444
h14623_g1	Smp_152170 (forkhead box protein A2 hepatocyte nuclear)	14.3956	3.84755	167	2.58338	1.36926	13	2.47829	4.16824
h11132_g1	Smp_137370 (cyclin dependent kinase 16)	6.19811	2.63183	68	1.11607	0.158432	1	2.4734	3.05557
h10084_g1	Smp_136130 (protein PTHB1), Smp_014050 (F box only protein 42)	41.5894	5.37814	402	7.70371	2.94555	23	2.43259	5.65229
h6996_g1	Smp_201910	109.087	6.76933	1430	20.3964	4.35024	169	2.41909	7.02772
h5868_g1	Smp_121990 (glycerol 3 phosphate dehydrogenase)	12.0977	3.59666	104	2.29624	1.19928	8	2.39738	3.94429
h13905_g1	Smp_075360 (hypothetical protein)	25.2492	4.65817	582	4.79598	2.26183	60	2.39634	4.9563
h18226_g1	Smp_163900 (dopamine beta hydroxylase), Smp_135290 (macrophage expressed gene 1 protein), Smp_084600.2 (solute carrier family 37)	16.1452	4.01303	171	3.07391	1.62007	1	2.39296	4.33765
h8142_g1	Smp_075360 (hypothetical protein)	20.7125	4.37243	354	3.9594	1.98528	35	2.38715	4.68212
h17395_g3		18.1085	4.17859	265	3.48719	1.80207	4	2.37653	4.49797
h10711_g1	Smp_177600 (hypothetical protein)	6.82693	2.77124	106	1.33388	0.41563	4	2.35561	3.19548
h803_g1		27.0617	4.75818	206	5.33431	2.4153	18	2.34288	5.0616
h13923_g1	Smp_154460 (hypothetical protein)	7.22318	2.85263	133	1.42629	0.512272	6	2.34036	3.27045
h65538_g1	Smp_159350 (protein split ends)	308.509	8.26917	1643	61.2496	5.93663	212	2.33254	8.53434
h17698_g4		6.09328	2.60722	73	1.21189	0.277254	2	2.32997	3.05401
h5956_g1	Smp_154760 (egf domain protein)	11.1413	3.47785	63	2.22214	1.15195	5	2.3259	3.84433
h6105_g1		112.453	6.81317	1061	22.8521	4.51425	137	2.29892	7.09069
h9827_g1	Smp_152580 (MEG-5)	848.205	9.72827	9859	173.499	7.43879	1315	2.28948	9.99817
h16323_g1	Smp_202120 (hox class homeodomain protein djabd bb; hox class homeodomain protein djabd ba; hox class homeodomain containing protein post2)	42.812	5.41994	506	8.77276	3.13303	54	2.28691	5.71657
h18114_g5	Smp_153330 (dynein heavy chain)	8.20313	3.03617	188	1.69814	0.763955	12	2.27222	3.44642
h10031_g1	Smp_159840 (dynein heavy chain)	7.7525	2.95466	66	1.62141	0.697249	4	2.25741	3.37489
h16323_g2	Smp_212760 (kinesin, putative)	17.8097	4.15459	103	3.72592	1.8976	11	2.257	4.49414
h10028_g1		10.3109	3.3661	61	2.15886	1.11027	5	2.25583	3.75165
h15231_g2	Smp_187140 (cathepsin L proteinase)	7.83431	2.96981	81	1.64059	0.714211	5	2.2556	3.38886
h11438_g1	Smp_035190, Smp_141860 (protein furry)	12.8003	3.67811	94	2.69701	1.43136	4	2.24675	4.04416
h15471_g1	Smp_128250 (hypothetical protein), Smp_210530 (tyrosyl DNA phosphodiesterase 1), Smp_157410 (dynein heavy chain)	78.8105	6.30032	653	16.6537	4.05777	74	2.24255	6.59192
h15653_g1	Smp_120800 (DNAj subfamily C member)	10.5707	3.402	248	2.23456	1.15999	6	2.24201	3.78714
h13939_g1	Smp_088360 (neuropeptide F prepropeptide)	13.5719	3.76255	153	2.87154	1.52182	15	2.24073	4.12461
h12971_g1	Smp_136550 (tyrosine protein kinase transmembrane receptor)	6.00789	2.58686	55	1.27652	0.352211	2	2.23465	3.0504
h18226_g2	Smp_176470 (protocadherin 1)	15.8884	3.9899	150	3.38458	1.75898	3	2.23093	4.34149
h16888_g1	Smp_081920 (hypothetical protein)	18.8907	4.2396	200	4.04495	2.01612	9	2.22348	4.58109
h12505_g1	Smp_179020 (hypothetical protein)	6.72684	2.74993	229	1.45568	0.541692	12	2.20824	3.19889
h11984_g1	Smp_133100 (leucine rich repeat and IQ domain containing protein)	9.22131	3.20497	128	2	1	0	2.20497	3.61133
h4647_g1	Smp_028050 (hypothetical protein)	267.463	8.0632	1322	58.5388	5.87132	188	2.19187	8.35316
h15751_g2	Smp_015630 (glycine receptor subunit alpha 1), Smp_041770 (serine:threonine protein kinase SRPK2), Smp_176300 (dynein heavy chain)	15.1988	3.92589	80	3.38504	1.75917	2	2.16671	4.29159
h13544_g1	Smp_154670 (glycosyltransferase 14 family member)	20.961	4.38963	948	4.67679	2.22552	115	2.16412	4.7354
h4662_g1	Smp_184280 (rRNA promoter binding protein)	409.976	8.6794	3876	91.5232	6.51607	565	2.16333	8.97298
h12503_g1	Smp_140460 (hypothetical protein)	22.6358	4.50053	410	5.15363	2.36559	16	2.13494	4.84747
h15688_g1	Smp_005740 (Aquaporin 9 (AQP 9) (Small solute channel 1)), Smp_005720 (Aquaporin 3 (AQP 3))	12.45	3.63807	279	2.84294	1.50738	14	2.13069	4.02617
h15647_g1	Smp_138260 (hypothetical protein)	26.2963	4.71679	1040	6.09889	2.60855	49	2.10824	5.06157
h5831_g1	Smp_154140 (membrane bound transcription factor site 1)	223.904	7.80674	2415	52.0152	5.70086	364	2.10587	8.11332
h11501_g1	Smp_026930 (alpha 1,3 mannosyl glycoprotein)	13.3386	3.73753	62	3.11528	1.63936	7	2.09817	4.12547
h15017_g2	Smp_097710 (tubulin specific chaperone C), Smp_052470 (o methyltransferase)	12.5779	3.65282	85	2.94482	1.55818	5	2.09464	4.04638
h18332_g1	Smp_087690 (hypothetical protein), Smp_120330 (hypothetical protein), Smp_132200 (leucine rich repeat protein soc 2)	31.0655	4.95724	610	7.27727	2.8634	16	2.09384	5.29803
h12192_g1	Smp_141290.3 (innexin)	9.7659	3.28775	113	2.29571	1.19894	11	2.08881	3.70726
h79244_g1	Smp_080550 (Developmentally regulated GTP binding protein 2)	383.917	8.58465	1916	91.7357	6.51941	299	2.06524	8.8968
h78572_g1	Smp_201270 (hypothetical protein)	369.031	8.5276	2060	90.2506	6.49586	329	2.03174	8.84637
h8651_g1	Smp_188580 (hypothetical protein)	27.4275	4.77755	353	6.7976	2.76503	51	2.01252	5.13853
h15570_g1		6.66138	2.73582	145	1.65215	0.724341	11	2.01148	3.21933
h68109_g1	Smp_146840 (netrin)	469.024	8.87352	2064	117.034	6.87078	337	2.00273	9.19736
h17472_g1	Smp_167140 (WNT)	5.78326	2.53188	258	1.45042	0.536475	16	1.99541	3.04154
h15230_g1	Smp_101990 (acetylcholine receptor subunit alpha), Smp_012000 (neuronal acetylcholine receptor subunit alpha 6)	12.2286	3.61219	247	3.1081	1.63603	2	1.97615	4.03004
h14902_g1	Smp_162290 (hypothetical protein)	9.35936	3.22641	109	2.39741	1.26148	12	1.96493	3.67319
h6865_g1		8.2464	3.04376	57	2.15823	1.10985	6	1.93391	3.51155
h14875_g1	Smp_131840 (25 kDa integral membrane protein), Smp_173150 (cd63 antigen), Smp_194980 (25 kDa integral membrane protein)	20.2509	4.33992	239	5.3331	2.41498	2	1.92494	4.73249
h13822_g1	Smp_003610.2 (DM9 domain containing protein)	130.254	7.02518	2080	34.3083	5.10048	353	1.9247	7.37123
h13111_g1	Smp_125960 (hypothetical protein)	8.56975	3.09925	75	2.26572	1.17997	2	1.91929	3.56504
h18234_g1	Smp_156080 (dynein heavy chain), Smp_126880 (hypothetical protein), Smp_153330 (dynein heavy chain), Smp_140810 (pyroglutamyl peptidase 1)	48.2435	5.59226	386	12.8001	3.67808	37	1.91418	5.95521
h17363_g1	Smp_146640 (like glycosyltransferase)	9.22904	3.20618	123	2.44929	1.29236	5	1.91382	3.66429
h15662_g1	Smp_103610 (cathepsin B peptidase (C01 family))	172.605	7.43133	2948	45.9371	5.52159	500	1.90974	7.77835
h15665_g1	Smp_160030 (protein strawberry notch 1)	11.1381	3.47743	55	3	1.58496	0	1.89247	3.92011
h16383_g1	Smp_007690 (tyrosine 3 monooxygenase), Smp_021910 (ubiquinone menaquinone biosynthesis; methoxy polyprenyl benzoquinol)	15.5713	3.96081	331	4.22089	2.07755	5	1.88327	4.37797
h13458_g1	Smp_148250 (protein unc 79)	9.51883	3.25078	63	2.59806	1.37743	4	1.87335	3.71335
h17014_g4		7.9033	2.98246	57	2.16694	1.11566	1	1.8668	3.46861
h52806_g1	Smp_159780 (hypothetical protein)	10.0254	3.32559	62	2.76833	1.46902	8	1.85658	3.78594
h69676_g1	Smp_179590 (dual 3',5' cyclic AMP and GMP phosphodiesterase)	10.8104	3.43434	52	3.00529	1.5875	7	1.84684	3.88905
h16069_g1	Smp_152290 (beta arrestin 1)	14.3752	3.84551	400	4.00672	2.00242	39	1.84309	4.27664
h5726_g1		8.47426	3.08309	58	2.36973	1.24472	7	1.83836	3.56608
h15311_g1	Smp_078690 (calponin)	118.518	6.88897	2681	33.2146	5.05374	484	1.83522	7.25487
h49268_g1	Smp_079800 (TBC1 domain family 4)	24.8009	4.63232	109	6.96812	2.80077	18	1.83155	5.03426
h16876_g2	Smp_028840 (hypothetical protein)	113.887	6.83146	2482	32.4233	5.01896	455	1.8125	7.20272
h18303_g1	Smp_181160 (tubulin polyglutamylase ttll4)	11.1201	3.4751	593	3.17681	1.66758	10	1.80752	3.93517
h18114_g3	Smp_213980 (hypothetical protein)	8.68099	3.11786	94	2.4826	1.31185	5	1.80601	3.6045
h11466_g1	Smp_179950 (cathepsin B peptidase (C01 family))	124.838	6.96391	533	35.9267	5.16699	99	1.79692	7.33775
h16575_g2	Smp_147710 (hypothetical protein), Smp_000300 (WD repeat containing protein 19)	60.1095	5.90952	1280	17.3125	4.11374	220	1.79578	6.29319
h14704_g1	Smp_169460 (RAB18, member RAS oncogene family)	54.1732	5.75951	2602	15.7393	3.9763	475	1.78321	6.14797
h16016_g1		17.6021	4.13768	264	5.20156	2.37894	44	1.75874	4.57311
h17611_g1	Smp_129020 (innexin unc 9)	10.3298	3.36874	283	3.08373	1.62468	3	1.74407	3.84935
h16720_g7	Smp_112270 (hypothetical protein)	12.4052	3.63287	74	3.7218	1.896	8	1.73687	4.0982
h18084_g8	Smp_160230 (polyprotein)	14.2656	3.83446	65	4.28263	2.0985	8	1.73597	4.28896
h11299_g1	Smp_181070 (hypothetical protein)	67.432	6.07536	1466	20.4559	4.35445	273	1.72092	6.47392
h10229_g1	Smp_051420.2 (eri1 exoribonuclease 2), Smp_153330 (dynein heavy chain)	6.71927	2.7483	97	2.04879	1.03477	1	1.71354	3.28807
h15063_g1	Smp_201000 (hypothetical protein)	10.6257	3.40948	122	3.27151	1.70996	3	1.69952	3.89697
h12869_g1	Possible SjMEG-6	947.091	9.88736	8485	293.904	8.1992	1730	1.68816	10.2784
h11374_g1	Smp_165610 (hypothetical protein)	5.74239	2.52165	55	1.78557	0.836382	6	1.68527	3.0922
h17530_g4		20.498	4.35741	253	6.38301	2.67424	46	1.68318	4.80121
h16282_g1	Smp_122050 (lag1 longevity assurance 1)	43.7399	5.45088	2289	13.6734	3.7733	447	1.67758	5.86823
h13908_g1	Smp_146260 (calcium activated potassium channel subunit)	9.78567	3.29067	304	3.06251	1.61472	47	1.67595	3.79162
h16909_g1	Smp_139180 (frizzled 5)	6.671	2.7379	142	2.09154	1.06457	18	1.67333	3.28726
h17793_g1	Smp_134260 (mitogen activated protein kinase 15)	6.90544	2.78773	178	2.16831	1.11657	4	1.67116	3.33253
h17912_g1	Smp_021190 (histidine kinase)	10.0505	3.32919	317	3.1676	1.66339	50	1.6658	3.82965
h16102_g1	Smp_158430 (hepatotoxic ribonuclease omega 1)	6.37675	2.67282	136	2.02053	1.01474	17	1.65808	3.23224
h53425_g1	Smp_096480 (glycine receptor subunit beta)	5.68685	2.50763	79	1.81076	0.856598	9	1.65103	3.08706
h16837_g1	Smp_100360 (hypothetical protein)	10.9074	3.44724	203	3.499	1.80694	8	1.64029	3.94546
h11850_g1	Smp_197220 (STT3, subunit of the oligosaccharyltransferase)	6.12491	2.61469	64	1.97273	0.980196	8	1.63449	3.18549
h15017_g1	Smp_198020 (o methyltransferase)	12.5901	3.65422	144	4.05535	2.01983	25	1.63439	4.14122
h6623_g1	Smp_203130 (Actin 5C)	203.207	7.66681	2045	65.5608	6.03476	430	1.63204	8.07557
h12449_g1	Smp_133570 (hypothetical protein), Smp_149160 (phosphatidate phosphatase LPIN1)	19.5037	4.28567	120	6.32033	2.66	15	1.62568	4.74545
h8850_g1	Smp_192780 (hypothetical protein)	8.07873	3.01413	60	2.61873	1.38886	4	1.62526	3.54812
h5366_g1	Smp_092280 (proteasome alpha 3 subunit)	8.78454	3.13497	51	2.85417	1.51307	8	1.62189	3.65978
h13009_g1	Smp_051400 (dynein light chain)	20.6329	4.36687	436	6.73425	2.75152	73	1.61535	4.82615
h16256_g2	Smp_173090 (eyes absent)	6.12175	2.61394	115	2	1	0	1.61394	3.18931
h16234_g3	Smp_199470 (acyl CoA:glycerol 3 phosphate acyltransferase)	13.5926	3.76475	55	4.47658	2.1624	10	1.60236	4.25317
h15032_g1	Smp_036020 (hypothetical protein)	6.93128	2.79312	288	2.2846	1.19194	11	1.60118	3.35274
h14131_g1	Smp_140820 (hypothetical protein)	14.1657	3.82433	740	4.70109	2.233	137	1.59133	4.31229
h12363_g1		9.89056	3.30605	118	3.2881	1.71725	20	1.5888	3.82565
h17425_g1	Smp_136920 (polypeptide)	14.3749	3.84548	587	4.80576	2.26476	110	1.58071	4.3349
h18287_g3	Smp_129830 (protocadherin alpha 2)	90.4464	6.49899	641	30.2403	4.9184	138	1.58059	6.92703
h8102_g1	Smp_153600 (cadherin EGF LAG seven pass G type receptor 1)	6.72106	2.74869	76	2.24724	1.16815	3	1.58053	3.31735
h7581_g1	Smp_170050 (hypothetical protein)	15.9485	3.99535	812	5.36078	2.42244	156	1.57291	4.47957
h15978_g2	Smp_156500 (rap guanine nucleotide exchange factor 1)	8.4136	3.07272	122	2.83889	1.50533	9	1.56739	3.615
h15912_g5	Smp_171460 (neural cell adhesion molecule)	16.7217	4.06365	102	5.68088	2.50611	20	1.55754	4.5486
h18234_g2	Smp_155240 (tubulin tyrosine ligase family), Smp_152670 (crossover junction endonuclease EME1), Smp_144610 (sugar phosphate exchanger 2)	28.5651	4.83618	234	9.84987	3.3001	40	1.53608	5.30067
h18119_g1	Smp_210400 (ATP dependent Clp protease proteolytic subunit), Smp_089880 (FAD dependent oxidoreductase domain containing protein)	11.8035	3.56114	258	4.07772	2.02776	2	1.53338	4.07735
h13729_g3	Smp_140410 (MAGUK p55 subfamily)	6.15605	2.622	61	2.15512	1.10777	9	1.51424	3.21896
h14301_g1	Smp_203030 (hypothetical protein)	16.1521	4.01365	133	5.6707	2.50353	27	1.51012	4.5124
h15284_g1	Smp_176930 (cationic amino acid transporter)	47.7629	5.57782	2441	16.7954	4.06999	543	1.50782	6.03471
h6471_g1	Smp_135040 (gamma aminobutyric acid receptor subunit)	8.12588	3.02252	60	2.8599	1.51597	7	1.50656	3.58325
h6461_g1	Smp_074710 (Def8 protein)	6.89268	2.78506	248	2.44317	1.28876	40	1.49631	3.36959
h15402_g1		5.50345	2.46034	93	1.95588	0.967818	13	1.49252	3.08054
h15459_g1	Smp_002160 (dna methyltransferase 1 associated protein 1)	36.7681	5.20038	499	13.0814	3.70944	111	1.49094	5.66816
h10843_g1	Smp_128110 (aquaporin 1)	15.6736	3.97027	364	5.59086	2.48307	75	1.48719	4.47667
h13604_g1	Smp_042670, Smp_131570 (ubiquitin carboxyl terminal hydrolase), Smp_144650 (hypothetical protein)	11.6594	3.54342	55	4.18602	2.06558	1	1.47784	4.07428
h14317_g1	Smp_034660 (IQ motif and SEC7 domain containing protein 1), Smp_100350 (hypothetical protein), Smp_199470 (acyl CoA:glycerol 3 phosphate acyltransferase)	13.9101	3.79806	190	5	2.32193	0	1.47613	4.31543
h9176_g1	Smp_011100 (insulysin unit 3 (M16 family))	45.8701	5.51948	958	16.5041	4.04475	218	1.47473	5.98582
h14733_g1	Smp_011990 (beta galactosidase)	19.1945	4.26262	414	6.92321	2.79144	77	1.47118	4.76116
h12675_g1	Smp_176060 (e3 ubiquitin protein ligase ubr2)	21.5047	4.42658	114	7.76676	2.95731	22	1.46927	4.91989
h7942_g1	Smp_194860 (hypothetical protein)	38.2557	5.2576	391	13.8767	3.79459	89	1.46301	5.73152
h14744_g1		5.92915	2.56782	102	2.17406	1.12039	16	1.44743	3.18637
h10981_g1	Smp_068950 (histone binding protein Caf1)	23.4091	4.549	296	8.58708	3.10217	66	1.44683	5.04423
h15285_g4	Smp_037690 (endonuclease reverse transcriptase)	61.2367	5.93632	894	22.5876	4.49746	211	1.43887	6.4064
h13591_g1	Smp_149350 (uro adherence factor A)	11.4762	3.52057	82	4.24235	2.08486	14	1.43571	4.06338
h3094_g1	Smp_147410 (cdk5 regulatory subunit associated protein 1)	41.6336	5.37968	647	15.3998	3.94484	151	1.43484	5.85881
h13680_g1	Smp_172410 (serine:threonine protein kinase DCLK3), Smp_147830 (cadherin)	5.54256	2.47055	107	2.06973	1.04945	2	1.42111	3.1064
h13442_g1	Smp_151290 (multidrug and toxin extrusion protein 2)	13.1827	3.72057	375	4.93212	2.30221	64	1.41836	4.25662
h17437_g1	Smp_156790 (hypothetical protein)	80.5898	6.33253	3471	30.2182	4.91734	821	1.41518	6.80488
h16887_g2	Smp_000755 (family M13 non peptidase ue (M13 family))	21.9215	4.45428	114	8.24535	3.04358	26	1.4107	4.96194
h8027_g1	Smp_008260 (glycogen synthase kinase 3 alpha)	10.4375	3.3837	65	3.95959	1.98535	10	1.39835	3.94458
h18171_g1	Smp_166640 (rho GTPase activating protein 20)	7.15333	2.83862	284	2.71673	1.44187	26	1.39674	3.44229
h12398_g1	Smp_075350 (hypothetical protein)	26.6646	4.73685	1245	10.14	3.34198	292	1.39487	5.24049
h12445_g3	Smp_203960 (hypothetical protein), Smp_135230 (Tyrosine DeCarboxylase family member (tdc 1))	5.72509	2.5173	62	2.17882	1.12355	2	1.39375	3.15444
h11904_g1	Smp_144790 (calmodulin)	6.17912	2.6274	103	2.37432	1.24752	18	1.37989	3.25602
h1012_g1	Smp_202970 (cytoplasmic actin)	459.326	8.84337	8289	176.811	7.46607	2094	1.37731	9.31546
h9614_g1	Smp_123260 (AN1 type zinc finger and ubiquitin)	6.90933	2.78854	54	2.66166	1.41233	10	1.37622	3.40204
h13116_g1	Smp_008490 (glycogenin 1)	178.527	7.48	8706	69.1496	6.11165	2201	1.36835	7.95813
h10605_g1	Smp_139640 (gamma 3 hordein)	5.1608	2.36759	52	2	1	0	1.36759	3.02871
h18149_g1	Smp_154600 (acetylcholinesterase)	9.51525	3.25024	321	3.70979	1.89134	39	1.3589	3.83036
h7163_g1	Smp_147890 (Rootletin)	13.6762	3.77359	86	5.3408	2.41706	16	1.35653	4.32315
h17816_g2	Smp_176650 (hypothetical protein), Smp_159790 (kinesin family A)	15.4594	3.95042	519	6.06742	2.60108	108	1.34933	4.49357
h16704_g1	Smp_134620 (monocarboxylate transporter)	9.50397	3.24853	454	3.73045	1.89935	96	1.34918	3.83131
h15240_g1	Smp_156080 (dynein heavy chain), Smp_140440 (vacuolar fusion protein MON1 A)	6.61054	2.72477	69	2.59545	1.37598	6	1.34878	3.35134
h16678_g2	Smp_103610 (cathepsin B peptidase (C01 family))	745.411	9.54189	7639	292.945	8.19448	1973	1.34741	10.0215
h16296_g3	Smp_211170 (Transcription initiation factor TFIID subunit)	11.6122	3.53756	81	4.58087	2.19562	18	1.34194	4.10375
h1304_g1	Smp_204580 (amine GPCR)	5.72339	2.51687	109	2.2609	1.1769	5	1.33997	3.1674
h12882_g1	Smp_149280 (kinase D interacting substrate of 220 kDa)	11.1441	3.47821	187	4.40862	2.14033	8	1.33788	4.049
h11577_g1	Smp_153330 (dynein heavy chain)	6.72888	2.75037	73	2.66829	1.41592	14	1.33445	3.37812
h14112_g1	Smp_138510 (hypothetical protein)	15.196	3.92562	397	6.0496	2.59684	93	1.32878	4.47545
h15776_g1	Smp_132440.2 (hypothetical protein), Smp_176780 (hypothetical protein)	17.2063	4.10486	342	6.85004	2.77611	56	1.32875	4.6471
h10861_g1	Smp_162770 (lysosome associated membrane glycoprotein)	16.7314	4.06449	550	6.71568	2.74753	117	1.31695	4.61159
h16740_g1	Smp_140520, Smp_140520.2 (ankyrin repeat domain containing protein 50), Smp_174420 (hypothetical protein), Smp_001210 (myh9 protein)	11.3664	3.5067	164	4.56434	2.19041	8	1.3163	4.08157
h10824_g1	Smp_145460 (hypothetical protein)	65.581	6.03521	2036	26.3452	4.71947	511	1.31574	6.53801
h14229_g1	Smp_068530 (syntenin 1)	100.678	6.65361	2479	40.7468	5.34861	651	1.30499	7.15406
h16858_g1	Smp_105730 (CAI 2 protein)	34.1447	5.09359	1230	13.8449	3.79128	298	1.30231	5.6144
h11766_g1	Smp_057650 (IST1)	38.4145	5.26358	1696	15.6049	3.96392	436	1.29965	5.78187
h16494_g5	Smp_112270 (hypothetical protein)	13.851	3.79192	78	5.62925	2.49294	16	1.29898	4.35616
h13859_g1	Smp_173580 (katanin p80 WD40 containing subunit B1), Smp_079390 (eukaryotic translation initiation factor 2 alpha)	7.53582	2.91376	60	3.09275	1.62889	7	1.28487	3.5396
h12000_g1	Smp_162350 (hypothetical protein)	10.173	3.34668	127	4.18056	2.0637	29	1.28298	3.9405
h16418_g2	Smp_210730 (prolyl oligopeptidase (S09 family))	19.2944	4.27011	128	7.94472	2.99	32	1.28011	4.81962
h17918_g1	Smp_210500 (cathepsin L)	277.527	8.11649	6631	114.473	6.83887	1792	1.27762	8.61839
h16734_g1	Smp_010770	117.044	6.87091	3920	48.3345	5.59498	1040	1.27593	7.37833
h11171_g1	Smp_052740 (Gamma soluble NSF attachment protein)	27.9341	4.80396	221	11.5483	3.52961	57	1.27435	5.33922
h16575_g3	Smp_052230 (Papilin)	6.49209	2.69868	148	2.69042	1.42783	30	1.27085	3.34802
h18186_g1	Smp_029800 (band 4)	13.0088	3.70142	207	5.40452	2.43417	50	1.26725	4.27898
h12841_g1	Smp_129790 (synaptotagmin 3)	26.5537	4.73084	726	11.1013	3.47265	189	1.25819	5.27258
h15954_g1	Smp_149720 (hypothetical protein)	272.818	8.0918	7688	114.117	6.83437	2107	1.25743	8.59967
h10310_g1	Smp_006980 (Mediator of RNA polymerase II transcription)	107.096	6.74276	1037	44.8094	5.48573	282	1.25703	7.2565
h9667_g2	Smp_191250 (reverse transcriptase)	7.41494	2.89043	90	3.1053	1.63473	12	1.2557	3.5261
h7204_g1	Smp_023700.2 (protein lsm12)	118.455	6.8882	1539	49.788	5.63772	421	1.25047	7.40295
h7200_g1	Smp_204300 (hypothetical protein)	118.513	6.8889	588	49.8577	5.63974	161	1.24916	7.40404
h17786_g3		5.1972	2.37774	59	2.18822	1.12976	11	1.24798	3.06788
h15712_g1	Smp_187140 (cathepsin L proteinase)	37.8063	5.24055	970	15.9227	3.99301	259	1.24754	5.77423
h17703_g1	Smp_150340 (solute carrier family 16)	23.9827	4.58392	1341	10.1344	3.34118	351	1.24274	5.1341
h10259_g1	Smp_097810 (Ubiquitin thioesterase otubain protein), Smp_083080.2 (Activator of 90 kDa heat shock protein ATPase)	10.1124	3.33805	58	4.30892	2.10733	11	1.23073	3.94685
h52184_g1	Smp_095130 (porphobilinogen deaminase)	92.5702	6.53248	3019	39.457	5.30221	835	1.23027	7.05558
h15785_g1	Smp_129230 (transmembrane protease serine 3)	21.1967	4.40577	683	9.03732	3.1759	179	1.22988	4.96505
h16867_g1	Smp_007640 (glycogen debranching enzyme)	25.0664	4.64768	970	10.7198	3.4222	258	1.22548	5.20109
h5520_g1	Smp_052560 (ng,ng dimethylarginine)	109.376	6.77315	625	46.8141	5.54887	174	1.22428	7.29637
h11770_g1	Smp_199470 (acyl CoA:glycerol 3 phosphate acyltransferase)	10.7752	3.42964	63	4.62945	2.21084	13	1.2188	4.03603
h10483_g1	Smp_033010 (16 kda calcium binding protein)	12.1169	3.59895	136	5.22009	2.38408	34	1.21488	4.19669
h15174_g1	Smp_155890 (alkaline phosphatase)	19.0398	4.25094	703	8.20851	3.03712	185	1.21383	4.82009
h12108_g1	Smp_159850 (dopamine D1 receptor)	13.9656	3.80381	403	6.03179	2.59259	103	1.21122	4.39214
h10508_g2	Smp_074560 (hypothetical protein)	25.0708	4.64794	493	10.8604	3.441	133	1.20694	5.20677
h16762_g2		7.40515	2.88853	66	3.21042	1.68276	15	1.20577	3.53799
h14217_g2	Smp_112270 (hypothetical protein)	19.6946	4.29973	109	8.55239	3.09633	29	1.2034	4.87021
h12123_g1	Smp_172630 (hypothetical protein)	8.63908	3.11088	63	3.75922	1.91043	11	1.20044	3.74398
h10329_g1	Smp_023710 (G protein coupled receptor fragment)	5.66823	2.5029	58	2.46657	1.30251	12	1.20039	3.19137
h5565_g1	Smp_203170 (hypothetical protein)	309.163	8.27223	2326	134.981	7.07661	666	1.19561	8.79813
h15451_g1	Smp_194720 (hypothetical protein)	71.1197	6.15218	3852	31.1285	4.96017	1090	1.19201	6.68997
h16270_g1	Smp_173110 (hypothetical protein)	21.236	4.40844	647	9.31105	3.21894	175	1.1895	4.97943
h15757_g2	Smp_199470 (acyl CoA:glycerol 3 phosphate acyltransferase)	6.84055	2.77411	53	3.00797	1.58879	12	1.18532	3.43943
h17441_g1	Smp_097110 (bromodomain and PHD finger containing protein 1)	7.4108	2.88963	56	3.25977	1.70477	13	1.18486	3.5448
h6751_g1	Smp_011640 (hypothetical protein)	8.6094	3.10591	116	3.789	1.92182	28	1.1841	3.74399
h5479_g1	Smp_042680 (3 oxoacyl (acyl carrier protein) reductase)	904.085	9.82031	17290	398.346	8.63788	5010	1.18244	10.3481
h16686_g1	Smp_094130 (palmitoyltransferase zdhhc3)	6.59283	2.7209	187	2.90738	1.53972	42	1.18118	3.39235
h12442_g1	Smp_089220 (regulator of microtubule dynamics protein)	107.398	6.74682	2193	47.4129	5.56721	611	1.17961	7.28365
h13196_g1	Smp_174670 (Ubiquitin conjugating enzyme E2 J1)	19.5905	4.29208	823	8.6488	3.1125	223	1.17958	4.86984
h12662_g1	Smp_129840 (hypothetical protein)	5.36678	2.42406	144	2.38098	1.25156	7	1.1725	3.12891
h15200_g1	Smp_121890 (sentrin specific protease 8)	16.4279	4.03807	350	7.29163	2.86624	94	1.17183	4.62758
h18086_g2	Smp_144450 (apobec 1 complementation factor)	5.67478	2.50456	56	2.52108	1.33404	12	1.17052	3.20098
h11198_g1	Smp_145090 (serine incorporator 5)	5.16458	2.36865	83	2.29521	1.19863	17	1.17003	3.08062
h16913_g1	Smp_147370 (PQ loop repeat containing protein 1)	11.7035	3.54887	460	5.20448	2.37975	119	1.16911	4.16253
h16132_g1	Smp_190970 (phosphatidylcholine transfer protein)	51.9846	5.70001	1722	23.1191	4.53102	492	1.169	6.2499
h12835_g2	Smp_134380 (hypothetical protein)	15.6498	3.96807	82	6.96812	2.80077	22	1.1673	4.56181
h8744_g1	Smp_210180 (hypothetical protein)	69.2064	6.11283	1248	30.8752	4.94838	360	1.16446	6.65938
h17227_g1	Smp_122030 (endophilin A2)	85.1764	6.41238	3462	38.029	5.24903	927	1.16336	6.95658
h17839_g1	Smp_156300 (WD repeat containing protein 90), Smp_148670 (voltage gated potassium channel)	20.0511	4.32561	147	8.97738	3.16629	21	1.15932	4.90826
h9155_g1	Smp_162480 (asparagine rich protein)	5.54892	2.47221	148	2.48659	1.31417	18	1.15804	3.17561
h15283_g1	Smp_135200 (protein kinase)	6.13025	2.61595	62	2.75903	1.46416	14	1.15179	3.30586
h14004_g1	Smp_127370 (glycosyltransferase 14 family member)	5.5792	2.48006	64	2.51477	1.33043	8	1.14963	3.18491
h11779_g1	Smp_181470 (NMDA receptor glutamate binding chain)	62.0565	5.95551	1868	28.0489	4.80987	545	1.14564	6.50946
h17210_g1	Smp_005720 (Aquaporin 3 (AQP 3))	10.5524	3.3995	400	4.77125	2.25437	104	1.14514	4.0289
h13077_g1	Smp_075400 (hypothetical protein)	28.8143	4.84871	1354	13.0402	3.7049	386	1.14382	5.42138
h4661_g1	Smp_025860 (hypothetical protein)	5260.38	12.361	50737	2381.38	11.2176	15123	1.14337	12.8999
h16390_g2	Smp_138310 (slingshot dual specificity phosphatase)	10.4621	3.38711	65	4.75771	2.25027	17	1.13684	4.01969
h14368_g1	Smp_112270 (hypothetical protein)	9.87428	3.30368	54	4.49354	2.16785	14	1.13583	3.94184
h16049_g1	Smp_171720 (lipid phosphate phosphohydrolase 1)	39.5083	5.30408	1339	17.9816	4.16845	361	1.13563	5.87012
h39146_g1	Smp_094360 (hepatitis B virus X associated protein hbxa)	6.63166	2.72937	72	3.01907	1.5941	17	1.13527	3.41288
h6317_g1	Smp_203780 (hypothetical protein)	145.214	7.18204	1220	66.3352	6.0517	364	1.13034	7.73166
h8529_g1	Smp_030500	150.327	7.23196	5930	68.7556	6.1034	1772	1.12856	7.7819
h15936_g2	Smp_165760 (IQ domain containing protein)	10.5218	3.39532	193	4.8206	2.26921	51	1.1261	4.03055
h15116_g1	Smp_127190 (hypothetical protein)	67.8206	6.08365	1250	31.0784	4.95784	364	1.12581	6.6424
h12547_g1	Smp_036060 (hypothetical protein)	15.376	3.94261	527	7.04751	2.81711	146	1.12549	4.54988
h17344_g1	Smp_169790 (DNA topoisomerase 3 beta 1)	7.54795	2.91608	394	3.47305	1.7962	98	1.11988	3.58748
h5543_g1	Smp_900110 (NADH dehydrogenase subunit 1)	1006.7	9.97542	29639	464.247	8.85875	8991	1.11668	10.5235
h78641_g1	Smp_158590 (hypothetical protein)	2199.28	11.1028	22838	1016.51	9.9894	6948	1.11341	11.6514
h17751_g1	Smp_130000 (rab3 GTPase activating protein non catalytic), Smp_063530, Smp_023940 (golgin subfamily a member)	8.36969	3.06517	62	3.87605	1.95459	4	1.11058	3.72746
h16678_g1	Smp_103610 (cathepsin B peptidase (C01 family))	1096.31	10.0984	16047	508.126	8.98904	4893	1.1094	10.6488
h16782_g12	Smp_191250 (reverse transcriptase)	8.71075	3.1228	76	4.03762	2.0135	15	1.10929	3.78119
h12097_g1	Smp_128230 (neurogenic locus notch protein)	25.8277	4.69085	383	11.9899	3.58375	104	1.10709	5.27864
h17644_g1	Smp_179070 (Ribosomal protein S6 kinase beta 2)	19.2305	4.26533	1163	8.93541	3.15953	308	1.10579	4.86621
h8633_g1	Smp_071610 (Lysosomal Pro X carboxypeptidase)	44.954	5.49038	1460	20.9044	4.38573	423	1.10465	6.06304
h12431_g1	Smp_205800 (hypothetical protein)	24.6862	4.62563	343	11.4857	3.52177	100	1.10386	5.21614
h12304_g1	Smp_127650 (Secretory carrier associated membrane protein 2)	98.5933	6.62342	3948	45.9298	5.52136	1197	1.10206	7.18511
h13626_g1	Smp_196620 (glycerophosphodiester phosphodiesterase)	23.8758	4.57747	712	11.1474	3.47864	208	1.09883	5.17085
h14593_g1	Smp_075870	43.6991	5.44953	1415	20.4279	4.35247	424	1.09706	6.02518
h8936_g3	Smp_199470 (acyl CoA:glycerol 3 phosphate acyltransferase)	7.7403	2.95239	61	3.61949	1.85579	12	1.0966	3.62758
h8564_g1	Smp_174130 (mitochondrial inner membrane protein cox18)	14.9884	3.90577	268	7.01435	2.81031	68	1.09547	4.52373
h14843_g2	Smp_200110 (hypothetical protein)	13.3712	3.74106	192	6.28326	2.65151	54	1.08954	4.36838
h812_g1	Smp_040710 (polymerase (RNA) II (DNA directed) polypeptide)	43.2004	5.43297	408	20.3179	4.34468	123	1.0883	6.01164
h7951_g1	Smp_158930 (hypothetical protein)	38.089	5.2513	173	17.9278	4.16412	52	1.08718	5.83331
h16722_g1	Smp_212360 (GRAM domain containing protein 1A)	268.817	8.07048	24445	126.551	6.98358	7547	1.08691	8.6307
h14682_g2	Smp_124300 (Lamin B receptor (ERG24))	13.1717	3.71937	696	6.20468	2.63336	196	1.08601	4.34882
h17686_g2	Smp_055780 (smdr2)	25.9554	4.69796	2145	12.2355	3.613	636	1.08496	5.29245
h17706_g1	Smp_002100 (Vesicle transport protein SFT2B)	165.784	7.37316	1869	78.2328	6.2897	572	1.08346	7.93673
h14632_g1	Smp_125650 (inositol polyphosphate multikinase)	9.83778	3.29833	291	4.64313	2.2151	79	1.08323	3.95242
h16594_g2	Smp_207070 (ethanolamine phosphate cytidylyltransferase)	7.83123	2.96924	115	3.70595	1.88984	30	1.0794	3.64814
h10934_g1	Smp_077690 (hypothetical protein)	5.50881	2.46174	89	2.61543	1.38705	21	1.07469	3.1897
h16583_g1	Smp_173030 (aminopeptidase A (M01 family))	14.0399	3.81147	836	6.66614	2.73685	214	1.07461	4.44003
h12895_g1	Smp_016890 (hypothetical protein)	18.2448	4.18941	468	8.66531	3.11525	137	1.07416	4.80271
h13302_g1	Smp_027340 (Insulin induced gene 1 protein)	16.442	4.03931	368	7.81768	2.96674	107	1.07257	4.65876
h8255_g1	Smp_139900 (lysophosphatidic acid phosphatase type 6)	64.1298	6.00292	2772	30.4977	4.93063	853	1.0723	6.57935
h17558_g1	Smp_123030 (arf GAP with dual PH domain containing protein)	7.42604	2.89259	262	3.5325	1.82069	68	1.07191	3.57997
h14043_g1	Smp_142230 (cd63 antigen)	92.9116	6.53779	1010	44.2041	5.46611	304	1.07168	7.10973
h16382_g1	Smp_101820 (lupus la ribonucleoprotein)	6.67305	2.73835	446	3.18252	1.67017	113	1.06818	3.44036
h12132_g1	Smp_179080 (hypothetical protein)	31.1565	4.96146	578	14.864	3.89375	175	1.06771	5.55522
h14018_g1	Smp_122800 (lupus la ribonucleoprotein), Smp_139200.2	8.65837	3.1141	138	4.13094	2.04647	29	1.06763	3.78548
h14912_g1	Smp_113760 (anti-inflammatory protein 16, putative)	21.6003	4.43298	230	10.3102	3.366	54	1.06699	5.04048
h16505_g1	Smp_198240 (anosmin 1)	4.90826	2.29521	140	2.34621	1.23033	12	1.06488	3.04518
h15766_g1	Smp_175840 (eukaryotic translation initiation factor 2A)	26.3461	4.71952	1042	12.5977	3.65509	314	1.06443	5.3199
h18742_g1	Smp_194830 (SmKK7)	465.603	8.86296	3625	222.858	7.79998	1140	1.06297	9.42933
h12091_g1	Smp_007500 (Golgi phosphoprotein 3)	91.7907	6.52028	3078	43.9526	5.45788	959	1.0624	7.09533
h15525_g1	Smp_077610 (hypothetical protein)	5.85524	2.54973	98	2.80548	1.48825	24	1.06148	3.27213
h11795_g1	Smp_067420 (splicing factor 3b subunit 4)	19.7176	4.30141	391	9.44974	3.24027	108	1.06114	4.91492
h16693_g1	Smp_003130 (udp glucose pyrophosphatase)	28.4505	4.83038	691	13.6367	3.76942	187	1.06096	5.42919
h9466_g1	Smp_126940 (hypothetical protein)	5.5091	2.46182	50	2.64323	1.4023	12	1.05951	3.19414
h10484_g1	Smp_176810 (ELAV protein 2)	21.3107	4.41351	807	10.2484	3.35732	242	1.05619	5.02499
h12520_g1	Smp_212290 (dynein heavy chain)	5.53662	2.469	58	2.66276	1.41292	14	1.05608	3.20154
h9757_g1	Smp_164130 (protein dopey 1)	47.1061	5.55784	653	22.6568	4.50187	202	1.05597	6.14492
h13108_g1	Smp_162550 (protocadherin alpha 7), Smp_076460 (transposase), Smp_167460 (hypothetical protein)	8.49076	3.08589	136	4.08569	2.03058	2	1.05532	3.76303
h17327_g1	Smp_089100 (gamma glutamyltransferase 7)	11.8046	3.56127	438	5.6821	2.50643	125	1.05485	4.20841
h13991_g1	Smp_082740 (Na(+):H(+) exchange regulatory cofactor)	103.302	6.69072	2372	49.7624	5.63699	737	1.05373	7.26739
h15271_g1	Smp_053800 (mitochondrial carrier 2)	13.9554	3.80275	409	6.72363	2.74924	119	1.05351	4.43823
h13508_g1	Smp_018570 (serine rich repeat protein 2)	5.46261	2.44959	174	2.63564	1.39815	42	1.05144	3.18559
h6035_g1	Smp_210230 (SEL 1protein)	66.7302	6.06027	1572	32.2374	5.01066	492	1.0496	6.64339
h6597_g1	Smp_066940 (60S ribosomal protein L29)	103.403	6.69213	888	50.0291	5.64469	280	1.04743	7.27083
h13781_g1	Smp_097500 (hypothetical protein)	11.7356	3.55282	511	5.68943	2.50828	147	1.04453	4.20359
h14240_g1	Smp_022400 (glucose 6 phosphate isomerase)	153.514	7.26223	7156	74.4621	6.21843	2270	1.04379	7.83905
h7302_g1	Smp_018120 (kinesin protein KIF9), Smp_152090 (hypothetical protein)	7.5019	2.90726	66	3.64041	1.8641	6	1.04315	3.60197
h12999_g1	Smp_160230 (polyprotein)	49.941	5.64215	217	24.2399	4.59931	65	1.04284	6.23229
h16247_g2	Smp_147330 (DEAH (Asp Glu Ala His) box polypeptide 34)	5.51447	2.46322	143	2.67779	1.42104	35	1.04218	3.20042
h17747_g1	Smp_075800 (hemoglobinase (C13 family))	136.878	7.09675	4209	66.49	6.05507	1336	1.04168	7.67503
h8656_g1	Smp_128610 (cytochrome c oxidase subunit IV)	520.257	9.02308	8257	252.998	7.98298	2639	1.0401	9.59667
h11761_g1		6.01022	2.58742	87	2.92379	1.54784	22	1.03958	3.31238
h11475_g1	Smp_042690 (hypothetical protein)	229.602	7.84299	5981	111.792	6.80468	1909	1.03831	8.41952
h16053_g1	Smp_160820 (hypothetical protein)	8.03958	3.00712	110	3.91523	1.9691	30	1.03802	3.69542
h16329_g1	Smp_187190 (innexin unc 9)	8.63596	3.11036	247	4.21119	2.07423	34	1.03613	3.79152
h10724_g1	Smp_147550 (twik family of potassium channels)	6.04121	2.59484	59	2.94613	1.55882	15	1.03602	3.3201
h5153_g1	Smp_079910 (transcription initiation factor TFIIE subunit)	48.1046	5.5881	1129	23.4825	4.55351	347	1.03459	6.18164
h5449_g1	Smp_045060 (mitotic checkpoint protein bub3)	28.7314	4.84456	762	14.0415	3.81162	236	1.03293	5.45196
h17798_g1	Smp_199770 (schwannomin interacting protein)	180.805	7.49829	8412	88.5595	6.46858	2701	1.02972	8.07876
h17855_g1	Smp_018790 (hypothetical protein)	23.5395	4.55701	1491	11.536	3.52808	459	1.02894	5.17295
h79458_g1		80.173	6.32504	982	39.3184	5.29713	313	1.02791	6.91279
h10465_g1	Smp_124600 (hypothetical protein), Smp_133030 (hypothetical protein)	112.355	6.81192	1020	55.1152	5.78438	319	1.02755	7.39635
h16333_g1	Smp_144360 (myelin proteolipid)	12.8577	3.68456	268	6.30749	2.65707	79	1.02749	4.33379
h14877_g3	Smp_128870 (nibrin)	12.2885	3.61923	89	6.03726	2.59389	23	1.02534	4.27245
h13778_g1	Smp_080670 (ethylmalonic encephalopathy 1)	41.2131	5.36503	1180	20.2498	4.33983	372	1.0252	5.96493
h15665_g2	Smp_199470 (acyl CoA:glycerol 3 phosphate acyltransferase)	10.7686	3.42875	106	5.29416	2.4044	27	1.02435	4.09278
h11265_g1	Smp_091480 (hypothetical protein)	12.5937	3.65463	264	6.20127	2.63256	78	1.02206	4.30706
h14759_g2	Smp_029210 (f box:leucine rich repeat protein)	10.541	3.39793	442	5.19544	2.37725	128	1.02069	4.06492
h14422_g3	Smp_066830 (protein N terminal asparagine amidohydrolase)	16.0322	4.0029	109	7.91046	2.98376	33	1.01914	4.64054
h4206_g1	Smp_201210 (hypothetical protein)	6.95289	2.79761	52	3.4336	1.77972	14	1.01789	3.50925
h10567_g1	Smp_041430 (tyrosine 3 monooxygenase)	339.889	8.40892	9003	168.012	7.39242	2922	1.0165	8.99124
h17114_g1	Smp_053900 (beta hexosaminidase subunit beta)	80.9627	6.33918	3771	40.0407	5.32339	1195	1.01579	6.93078
h3_g1	Smp_058970 (hypothetical protein)	83.3492	6.3811	976	41.2288	5.36558	314	1.01552	6.97244
h13969_g1		33.9896	5.08702	889	16.8336	4.07327	281	1.01375	5.69553
h16711_g1	Smp_213730 (Fas death domain associated protein)	6.28656	2.65227	281	3.11396	1.63875	74	1.01352	3.37858
h14873_g1	Smp_129970 (TOX high mobility group box family member)	29.5918	4.88712	854	14.6696	3.87476	256	1.01237	5.50021
h12542_g1	Smp_145370 (hypothetical protein)	28.4866	4.83221	521	14.1379	3.82149	164	1.01072	5.44707
h9993_g1	Smp_089570 (stress associated endoplasmic reticulum protein)	307.985	8.26672	2967	153.034	7.25771	966	1.00901	8.85181
h12949_g1		12.3445	3.6258	141	6.13643	2.6174	31	1.0084	4.28399
h14484_g1	Smp_049930 (protein FAM73B)	10.5448	3.39846	444	5.24351	2.39053	130	1.00793	4.06939
h14710_g1	Smp_141510 (family S9 non peptidase ue (S09 family))	6.09752	2.60822	194	3.03481	1.60161	51	1.00661	3.34089
h11468_g1	Smp_186960 (endonuclease reverse transcriptase)	5.87588	2.5548	77	2.9251	1.54849	15	1.00632	3.29293
h17076_g3	Smp_151060 (family S60 non peptidase ue (S60 family))	17.0612	4.09265	205	8.49485	3.08659	63	1.00606	4.73097
h13242_g1	Smp_011030 (heme binding protein 2)	41.7327	5.38311	687	20.7843	4.37743	214	1.00568	5.98907
h17671_g1	Smp_159390 (hypothetical protein)	13.1389	3.71577	640	6.55063	2.71163	173	1.00413	4.37083
h17297_g1	Smp_042910 (hypothetical protein)	11.358	3.50563	327	5.66548	2.5022	97	1.00344	4.1718
h12583_g1	Smp_146480 (hypothetical protein)	19.2782	4.2689	91	9.63327	3.26803	28	1.00087	4.90263
h8340_g1	Smp_096480 (glycine receptor subunit beta)	6.45828	2.69115	156	3.2314	1.69216	42	0.998989	3.41815
h13028_g1	Smp_055200 (Tumor suppressor candidate 3 (protein N33))	107.503	6.74823	3071	53.8705	5.75142	1004	0.99681	7.34317
h15535_g1	Smp_171550 (hypothetical protein)	22.0674	4.46385	423	11.0582	3.46705	133	0.996802	5.09278
h16523_g10	Smp_199470 (acyl CoA:glycerol 3 phosphate acyltransferase)	9.07332	3.18163	190	4.54861	2.18543	55	0.996203	3.87006
h7833_g1	Smp_172150 (ATP dependent RNA helicase YTHDC2)	58.0893	5.8602	762	29.1508	4.86546	240	0.994737	6.46336
h10014_g1	Smp_014170.2 (serine:threonine protein kinase)	104.624	6.70907	7995	52.53	5.71507	2593	0.994001	7.30519
h16649_g2	Smp_035580 (serine:threonine protein phosphatase PP1 beta)	11.4388	3.51587	137	5.74365	2.52197	41	0.9939	4.18448
h39173_g1	Smp_033010 (16 kda calcium binding protein)	494.095	8.94864	9911	248.186	7.95528	3272	0.993366	9.53776
h12597_g1	Smp_094950 (transmembrane and TPR repeat containing protein)	22.9169	4.51834	250	11.5163	3.52561	79	0.992732	5.14703
h13281_g1	Smp_090370 (nucleoporin 50 kDa)	24.668	4.62457	693	12.409	3.63332	220	0.991251	5.25085
h17833_g2	Smp_066290 (telomerase protein component 1)	5.87282	2.55405	53	2.95447	1.5629	14	0.991151	3.29679
h9363_g1	Smp_014620 (translation initiation factor eIF 2B subunit)	213.599	7.73876	1794	107.526	6.74855	592	0.990211	8.33148
h15821_g1	Smp_053560 (MAP kinase activated protein kinase 2)	10.8254	3.43635	262	5.45005	2.44627	54	0.990083	4.11065
h16448_g1	Smp_194570 (WD repeat and SOCS box containing protein 1)	9.59565	3.26238	310	4.83139	2.27244	91	0.989943	3.94739
h17569_g1	Smp_150860 (dual specificity)	4.84489	2.27646	206	2.44539	1.29006	51	0.9864	3.05142
h16867_g2	Smp_007650 (glycogen debranching enzyme)	7.83331	2.96962	491	3.95853	1.98496	140	0.984659	3.67715
h18337_g2	Smp_146700 (zinc finger protein)	8.82171	3.14106	333	4.45961	2.15692	97	0.984142	3.83606
h12909_g1	Smp_212380 (ubiquitin specific peptidase 2 (C19 family))	6.77851	2.76097	148	3.43073	1.77851	41	0.982456	3.48662
h5850_g1	Smp_159890 (carboxypeptidase d)	36.0022	5.17001	259	18.2374	4.18883	84	0.981183	5.78763
h10968_g1	Smp_028410 (protein kish A), Smp_051760 (hypothetical protein)	164.763	7.36425	1470	83.5916	6.38529	483	0.978965	7.96206
h9581_g1	Smp_120960.3 (ribonuclease PH)	62.4232	5.96401	1189	31.6708	4.98508	391	0.97893	6.57128
h15409_g1	Smp_046120 (vesicular acetylcholine transporter)	7.83857	2.97059	359	3.97924	1.99249	103	0.978097	3.68008
h17985_g3	Smp_168450 (glycoprotein N acetylgalactosamine)	75.4041	6.23657	2170	38.2979	5.25919	514	0.977378	6.84175
h8538_g1		8.81192	3.13946	133	4.47831	2.16295	39	0.976502	3.83696
h8565_g1	Smp_004820 (Microsomal signal peptidase 12 kDa)	190.977	7.57725	1732	97.1007	6.60141	577	0.975845	8.17531
h15608_g1	Smp_000850 (cysteine string protein)	54.7657	5.7752	1539	27.8562	4.79993	497	0.975273	6.38581
h10345_g1	Smp_044950 (fibroblast growth factor receptor substrate 3)	31.1297	4.96022	838	15.8512	3.98652	252	0.973698	5.58439
h8584_g1	Smp_088240 (hypothetical protein)	50.7077	5.66413	1349	25.8423	4.69166	444	0.972469	6.27705
h8388_g1	Smp_161150 (gem associated protein 6)	51.2707	5.68006	777	26.1496	4.70872	256	0.971345	6.29316
h13040_g1	Smp_153110 (beta 1,4 galactosyltransferase 3)	12.907	3.69008	489	6.58298	2.71874	151	0.971335	4.35684
h12436_g1	Smp_050830 (phosphatidylinositol 4,5 bisphosphate)	13.5021	3.75512	582	6.89345	2.78523	163	0.969891	4.41924
h12750_g1	Smp_157160 (signal recognition particle 68 kDa protein)	23.993	4.58454	1092	12.2542	3.6152	352	0.969342	5.21906
h17141_g5	Smp_129820 (ATP binding cassette, sub family C (CFTR:MRP))	17.3188	4.11426	82	8.85677	3.14678	26	0.967483	4.76424
h9937_g1	Smp_143840 (glycogen phosphorylase)	154.635	7.27272	9707	79.1303	6.30616	3251	0.966564	7.87508
h15447_g2	Smp_136570 (piezo type mechanosensitive ion channel)	4.67705	2.2256	52	2.39584	1.26053	13	0.965064	3.01308
h16582_g1	Smp_085790	10.658	3.41386	55	5.46385	2.44992	15	0.963941	4.09776
h13296_g1	Smp_148250 (protein unc 79)	5.13964	2.36167	63	2.63528	1.39796	7	0.96371	3.13339
h6771_g1	Smp_125350 (BC026374 protein (S09 family))	8.56083	3.09775	105	4.38953	2.13407	31	0.963684	3.80223
h14804_g1	Smp_057620 (polypeptide GalNAc transferase 6)	12.5085	3.64483	529	6.41756	2.68202	164	0.96281	4.31658
h10192_g1	Smp_030110 (hypothetical protein)	4.87659	2.28587	90	2.50429	1.3244	23	0.961469	3.0671
h8209_g1	Smp_107700 (endonuclease reverse transcriptase)	8.25071	3.04452	204	4.23817	2.08344	60	0.961078	3.7537
h17291_g2	Smp_102810 (queuine tRNA ribosyltransferase subunit QTRTD1)	101.48	6.66505	1938	52.1589	5.70484	635	0.960204	7.27276
h4573_g1	Smp_038030 (adenylosuccinate lyase)	16.9239	4.08099	630	8.71442	3.12341	201	0.957588	4.73543
h17796_g1	Smp_104030.3 (cell polarity protein; leucine rich repeat), Smp_104030.2 (cell polarity protein; leucine rich repeat)	59.0039	5.88274	2342	30.3924	4.92564	1155	0.9571	6.49819
h8251_g1	Smp_165420 (zinc finger protein)	8.5546	3.0967	74	4.41036	2.1409	22	0.955805	3.80374
h15011_g1		7.57853	2.92192	230	3.90987	1.96712	67	0.954798	3.64252
h5277_g1	Smp_005780 (hypothetical protein)	62.3884	5.96321	833	32.2207	5.00992	279	0.953289	6.57908
h4779_g1	Smp_024390.3 (microsomal signal peptidase 25 kDa subunit)	126.638	6.98457	1854	65.4146	6.03154	626	0.95303	7.59285
h13424_g1	Smp_151860 (inositol 1 4,5 trisphosphate receptor type)	13.4532	3.74987	127	6.95571	2.7982	40	0.951676	4.42014
h15312_g1	Smp_194610 (cAMP dependent protein kinase catalytic subunit)	11.1369	3.47728	553	5.75965	2.52598	171	0.951299	4.16161
h17913_g1	Smp_063230 (leucine rich repeat containing protein 47)	16.6249	4.05528	712	8.59916	3.1042	214	0.95108	4.71282
h17394_g1	Smp_159720 (phospholipid translocating ATPase)	13.4111	3.74535	516	6.9436	2.79568	191	0.949667	4.41648
h15399_g1	Smp_006970 (Rho GTPase activating protein 1)	21.6911	4.43903	780	11.2311	3.48942	254	0.94961	5.08416
h124_g1		82.7806	6.37122	593	42.8816	5.42229	200	0.948934	6.98484
h5278_g1		5.73053	2.51867	135	2.96868	1.56982	37	0.948847	3.27787
h13044_g1	Smp_073270 (neuroendocrine protein 7b2)	59.0466	5.88378	1563	30.6056	4.93573	525	0.948056	6.50227
h8417_g1	Smp_125640 (syntaxin 12)	45.8392	5.51851	1041	23.7606	4.5705	348	0.94801	6.14159
h18235_g1	Smp_153330 (dynein heavy chain)	21.7374	4.4421	521	11.2715	3.49461	129	0.947491	5.08784
h14697_g1	Smp_045560 (annexin)	77.4198	6.27463	2991	40.184	5.32855	1010	0.946083	6.89001
h5415_g1	Smp_019050	131.048	7.03395	1420	68.0284	6.08807	482	0.945883	7.6444
h15201_g1	Smp_093210 (FMRFamide activated amiloride sensitive sodium)	6.08585	2.60546	168	3.16048	1.66014	47	0.945316	3.35703
h5475_g1	Smp_140550 (39S ribosomal protein L35 mitochondrial)	60.3746	5.91587	1420	31.412	4.97325	479	0.942625	6.53585
h10752_g1	Smp_143560 (hypothetical protein)	51.3316	5.68178	1367	26.7174	4.73971	460	0.942066	6.30468
h10702_g1	Smp_023230 (protein yifb; protein yifa)	27.4654	4.77954	840	14.2997	3.83791	278	0.941631	5.41836
h18426_g1	Smp_123640 (G protein coupled receptor kinase 4)	10.0314	3.32645	189	5.22384	2.38511	52	0.941343	4.02284
h13344_g1	Smp_002920	112.431	6.81289	3359	58.5484	5.87156	1133	0.941336	7.42609
h18438_g3	Smp_154930 (DNA polymerase delta subunit 3)	12.8904	3.68822	60	6.71736	2.74789	19	0.940328	4.36511
h18244_g1	Smp_091870 (hypothetical protein)	15.7128	3.97387	559	8.19372	3.03452	180	0.93935	4.63845
h18242_g2	Smp_145320 (solute carrier family 26)	7.81562	2.96636	501	4.07788	2.02782	149	0.938542	3.68857
h16302_g1	Smp_017070 (26s protease regulatory subunit s10b)	72.5824	6.18155	2187	37.927	5.24515	743	0.936395	6.80102
h11598_g1	Smp_000660 (ornithine--oxo-acid transaminase)	617.477	9.27024	29252	322.735	8.3342	10054	0.936037	9.87838
h11675_g1	Smp_094820 (vacuolar protein sorting associated protein VTA1)	48.6545	5.6045	1399	25.4447	4.66929	455	0.935207	6.23073
h16072_g1	Smp_198890 (hypothetical protein)	9.17363	3.19749	196	4.79934	2.26283	60	0.934658	3.90429
h18156_g1	Smp_174690 (TOM1 protein 2 like)	15.6849	3.9713	897	8.20898	3.0372	290	0.934101	4.63772
h14037_g1		7.59449	2.92495	155	3.97533	1.99108	36	0.933878	3.65189
h15687_g1	Smp_096910 (dolichyl pyrophosphate Man9GlcNAc2)	7.71265	2.94723	228	4.03994	2.01433	68	0.932891	3.67272
h51929_g1	Smp_140480 (mitochondrial hydrogen transporting ATP synthase)	518.558	9.01836	6167	272.56	8.09043	2131	0.927931	9.62957
h12757_g2	Smp_212990 (snRNA activating protein complex subunit 1)	6.07412	2.60268	105	3.20136	1.67868	30	0.923993	3.36113
h2068_g1	Smp_199470 (acyl CoA:glycerol 3 phosphate acyltransferase)	6.05672	2.59854	71	3.19276	1.6748	22	0.923733	3.35748
h13754_g1	Smp_123170 (mitochondrial ribosomal protein l23)	46.6829	5.54482	991	24.6265	4.62214	331	0.922683	6.17611
h13914_g1	Smp_065150 (N acetyltransferase ESCO2)	10.3017	3.36481	144	5.43605	2.44256	39	0.922256	4.06504
h13011_g1	Smp_105080 (Endonuclease G)	7.54537	2.91559	170	3.98163	1.99336	51	0.922234	3.64697
h14340_g1	Smp_024580.2 (mannosyl oligosaccharide glucosidase)	6.67824	2.73947	222	3.52448	1.81741	65	0.922058	3.48578
h12997_g1	Smp_145380 (Beta ketoacyl synthase,domain containing protein)	9.94449	3.3139	157	5.2554	2.3938	24	0.920096	4.01791
h13541_g1	Smp_039870.2 (vasodilator stimulated phosphoprotein)	22.9132	4.51811	1713	12.1107	3.59821	572	0.919895	5.17088
h12525_g1	Smp_133480 (forkhead box protein L1)	5.53512	2.46862	82	2.92669	1.54927	14	0.919344	3.24212
h11097_g1	Smp_180230 (hypothetical protein)	11.7194	3.55082	410	6.2006	2.63241	131	0.918413	4.24184
h14195_g5	Smp_054170 (hypothetical protein), Smp_138630 (hypothetical protein), Smp_201000 (hypothetical protein)	17.5067	4.12984	77	9.26827	3.2123	19	0.91754	4.79572
h17831_g2	Smp_137490 (PDZ domain protein)	10.5985	3.40578	499	5.61483	2.48924	158	0.916541	4.10545
h11141_g1	Smp_130410 (Dynein intermediate chain)	88.1496	6.46188	3289	46.7064	5.54555	1136	0.916333	7.08593
h12715_g1	Smp_032000 (caspase)	18.0636	4.17501	568	9.57585	3.2594	188	0.915611	4.83993
h16834_g1	Smp_027000 (abhydrolase domain containing protein FAM108C1)	25.992	4.7	697	13.7899	3.78554	227	0.914459	5.34986
h15726_g1	Smp_141530 (hypothetical protein)	6.59734	2.72188	129	3.50365	1.80886	38	0.913027	3.47262
h17554_g3	Smp_126740 (scy1 protein 2)	10.0943	3.33547	247	5.36078	2.42244	78	0.913025	4.04046
h13565_g1	Smp_054010 (y+l amino acid transporter 2)	4.67354	2.22452	143	2.48228	1.31167	38	0.912851	3.02783
h12829_g1	Smp_058400 (protein smg9)	17.864	4.15899	935	9.49003	3.24641	310	0.912574	4.82548
h11407_g1	Smp_160230 (polyprotein)	52.4831	5.71378	465	27.8986	4.80212	160	0.911662	6.34663
h16451_g1	Smp_148160 (Spermatogenesis associated protein 6)	4.97256	2.31399	55	2.64512	1.40333	15	0.910658	3.1073
h9763_g1	Smp_150440 (tubulin specific chaperone E)	12.237	3.61318	517	6.51158	2.70301	167	0.910177	4.30368
h11381_g1	Smp_096210 (hypothetical protein)	27.7518	4.79451	166	14.77	3.8846	48	0.909912	5.44367
h4490_g1	Smp_210450 (Mitochondrial 28S ribosomal protein S29)	20.0221	4.32352	634	10.6583	3.41391	212	0.90961	4.98552
h16104_g1	Smp_091380 (hypothetical protein)	24.905	4.63837	992	13.2592	3.72892	321	0.909449	5.29146
h15900_g1	Smp_214060 (phosphoglycerate kinase 1)	670.29	9.38864	24081	356.935	8.47952	8434	0.909123	10.0059
h15332_g1	Smp_168990 (hypothetical protein)	20.3088	4.34404	500	10.8161	3.4351	100	0.908931	5.00562
h10435_g2	Smp_176550 (lipoate protein ligase b)	22.8289	4.51279	426	12.16	3.60407	132	0.908726	5.16948
h14353_g1	Smp_055670 (ras protein Rab 4B)	162.461	7.34395	4084	86.5448	6.43537	1425	0.908572	7.96582
h18306_g1	Smp_124100 (Splicing factor, arginine:serine rich 16)	9.31024	3.21882	118	4.95973	2.31026	27	0.908557	3.93262
h14840_g1	Smp_127930 (hypothetical protein)	16.5883	4.05209	311	8.83703	3.14356	88	0.908531	4.72385
h15114_g2	Smp_181170 (Carboxy terminal domain RNA polymerase II)	4.93896	2.30421	77	2.6312	1.39572	21	0.908485	3.09932
h2616_g1	Smp_015730 (hypothetical protein)	78.982	6.30345	1369	42.0849	5.39523	475	0.908222	6.93153
h15443_g1	Smp_000130.3 (hormone sensitive lipase)	7.32399	2.87263	50	3.90255	1.96442	14	0.908212	3.61194
h14519_g1	Smp_154180 (25 kDa integral membrane protein)	550.424	9.1044	13571	293.617	8.19779	4760	0.906606	9.72288
h13360_g1	Smp_079770	133.418	7.05981	5062	71.2272	6.15436	1768	0.905455	7.68402
h17179_g1	Smp_143010 (nephrocystin 1), Smp_125130 (transmembrane protein 145)	14.5417	3.86213	248	7.77172	2.95823	58	0.903891	4.54309
h18449_g12	Smp_199470 (acyl CoA:glycerol 3 phosphate acyltransferase)	11.0497	3.46593	159	5.9056	2.56208	40	0.903847	4.16634
h15966_g1	Smp_157010 (titin)	9.63613	3.26845	55	5.15014	2.36461	15	0.903843	3.9806
h11891_g1	Smp_085010 (cathepsin B peptidase (C01 family))	77.5003	6.27613	1270	41.4277	5.37253	442	0.903606	6.90603
h10981_g2	Smp_068950 (histone binding protein Caf1)	26.2449	4.71396	691	14.0365	3.81111	235	0.902854	5.36742
h12419_g1	Smp_094420 (rab GDP dissociation inhibitor beta)	125.097	6.96691	4886	66.9097	6.06414	1709	0.902766	7.59251
h14444_g1	Smp_080700.2 (jnk:sapk associated protein), Smp_166640 (rho GTPase activating protein 20)	16.03	4.00271	119	8.57384	3.09994	45	0.902766	4.67829
h15457_g1	Smp_085290	34.1387	5.09334	1023	18.2649	4.191	351	0.902333	5.73887
h16414_g1	Smp_013050 (hypothetical protein)	14.0678	3.81432	402	7.52726	2.91212	121	0.902198	4.49793
h15455_g1	Smp_210760 (WD repeat containing protein 81)	14.0205	3.80947	146	7.50804	2.90844	43	0.90103	4.49368
h14263_g1	Smp_000460 (Nice 4 protein)	23.0613	4.5274	1936	12.3508	3.62654	656	0.900867	5.18635
h18168_g1	Smp_153330 (dynein heavy chain)	10.7739	3.42947	367	5.7718	2.52902	118	0.90045	4.13305
h17969_g2	Smp_146950 (basement membrane specific heparan sulfate)	6.70059	2.74429	125	3.59043	1.84416	28	0.90013	3.4971
h17186_g1	Smp_210780 (Loss of heterozygosity 11 chromosomal region 2)	14.0747	3.81503	461	7.54591	2.9157	152	0.899332	4.49956
h7091_g1	Smp_124500 (a disintegrin and metalloproteinase with)	5.35497	2.42088	53	2.87154	1.52182	15	0.899056	3.20578
h9042_g1	Smp_128650.2 (NudC domain containing protein 3)	74.4556	6.21831	2238	39.9735	5.32097	782	0.897337	6.85086
h1386_g1	Smp_038680 (small nuclear ribonucleoprotein G)	114.762	6.8425	1288	61.62	5.94533	452	0.89717	7.47071
h10607_g1	Smp_006740 (major vault protein)	16.3268	4.02917	1255	8.77	3.13258	419	0.896599	4.7058
h15512_g2	Smp_130610 (tRNA (guanine N(7)) methyltransferase)	16.8068	4.07098	681	9.03582	3.17566	228	0.895321	4.74646
h12764_g1	Smp_103610 (cathepsin B peptidase (C01 family))	49.755	5.63677	460	26.7501	4.74147	160	0.895297	6.27622
h13433_g1	Smp_055190 (mitoferrin 1)	28.8144	4.84872	769	15.4992	3.95413	264	0.894594	5.50187
h6668_g1	Smp_068100 (microfibrillar associated protein 1)	16.8822	4.07743	528	9.08437	3.18339	177	0.89404	4.7531
h12612_g1	Smp_174630 (hypothetical protein)	72.6389	6.18267	1620	39.1016	5.28916	545	0.893515	6.81686
h52030_g1	Smp_044470 (autophagy protein 3)	98.2496	6.61838	1699	52.8879	5.72487	597	0.893513	7.24923
h11745_g1	Smp_124910 (protein stoned B)	6.26847	2.64811	103	3.37861	1.75643	22	0.891682	3.41239
h16925_g1	Smp_128770 (ubiquitin specific peptidase 4 (C19 family))	24.2798	4.60168	1845	13.0895	3.71034	631	0.891342	5.26188
h17212_g3	Smp_102430 (alpha 1,6 mannosylglycoprotein)	8.99701	3.16945	186	4.85181	2.27852	59	0.890924	3.89228
h6479_g1	Smp_158760 (dynein beta chain, ciliary)	28.9226	4.85413	267	15.6093	3.96434	92	0.88979	5.50881
h14505_g1	Smp_140130 (tetraspanin CD63 receptor)	5.17279	2.37094	99	2.79204	1.48132	28	0.889625	3.16428
h16092_g1	Smp_010900 (39S ribosomal protein L53, mitochondrial)	25.5603	4.67583	756	13.7997	3.78657	253	0.889263	5.33485
h10962_g2	Smp_142450 (Ras protein Rap 1b), Smp_168890 (bromodomain containing protein 9), Smp_145580 (Progesterone induced blocking factor)	9.15892	3.19518	108	4.94566	2.30616	13	0.889014	3.91691
h17492_g2	Smp_183860 (KRAB A domain containing protein)	10.0254	3.32559	62	5.42083	2.43851	20	0.887079	4.03969
h14503_g1	Smp_093540.2 (activin receptor type 1)	8.40663	3.07153	231	4.5541	2.18716	73	0.884363	3.8033
h12166_g1		20.961	4.38963	474	11.359	3.50576	162	0.883876	5.05831
h15228_g1	Smp_175010 (vesicular glutamate transporter)	6.51855	2.70455	225	3.5325	1.82069	68	0.883863	3.46611
h9563_g1	Smp_214180 (calpain)	4.57805	2.19473	77	2.48174	1.31135	21	0.88338	3.01074
h17224_g1	Smp_068990 (SNF serine:threonine protein kinase)	6.8606	2.77833	648	3.71913	1.89496	198	0.88337	3.53353
h12460_g1		76.7473	6.26204	1364	41.6244	5.37936	477	0.882688	6.89932
h18507_g1	Smp_153990 (LIM domain and actin binding protein 1)	192.737	7.59049	1870	104.534	6.70783	665	0.88266	8.22048
h4716_g1		29.6428	4.88961	150	16.0774	4.00696	52	0.882652	5.54597
h15595_g1	Smp_153800 (hypothetical protein)	12.6194	3.65757	169	6.84632	2.77533	56	0.882243	4.35514
h17857_g1	Smp_121930.2 (hypothetical protein)	17.7274	4.14791	382	9.62618	3.26696	102	0.880943	4.82546
h78510_g1	Smp_205570 (small nuclear ribonucleoprotein e)	84.7212	6.40465	1381	46.0141	5.524	489	0.880648	7.0415
h11087_g1	Smp_030920	310.805	8.27987	4841	168.82	7.39934	1727	0.880526	8.90877
h11164_g1	Smp_157360 (E3 ubiquitin protein ligase synoviolin B)	23.2914	4.54172	915	12.6526	3.66137	315	0.880359	5.20727
h8454_g1	Smp_071000 (26 proteasome complex subunit DSS1)	188.749	7.56033	1648	102.545	6.68011	587	0.88022	8.19128
h6869_g1	Smp_150460 (heavy metal associated domain containing protein)	110.627	6.78956	1118	60.1105	5.90954	397	0.880017	7.42406
h1997_g1	Smp_131970 (RNA binding region RNP 1)	42.7739	5.41866	1232	23.2421	4.53867	432	0.879991	6.06643
h10802_g1	Smp_160950 (zinc fingerprotein 1)	52.7865	5.7221	1905	28.6976	4.84286	671	0.879241	6.36604
h10111_g1	Smp_200180 (dynein light chain)	87.4816	6.45091	1190	47.5679	5.57192	422	0.878991	7.08799
h7267_g1	Smp_009830 (translocon associated protein subunit beta)	87.2159	6.44652	1700	47.4358	5.56791	603	0.878614	7.08376
h16974_g1	Smp_137750 (calbindin 32)	25.1094	4.65016	653	13.6577	3.77164	193	0.878516	5.31351
h14420_g1	Smp_155750	29.3617	4.87586	2267	15.9884	3.99895	789	0.87691	5.5345
h10146_g1	Smp_196510 (ubiquitin fusion degradaton protein)	70.286	6.13517	1883	38.3366	5.26065	660	0.874516	6.7764
h17626_g1	Smp_169870 (cystinosin)	34.136	5.09322	1158	18.6278	4.21939	395	0.873837	5.74856
h13022_g1	Smp_154890 (hypothetical protein)	5.49931	2.45925	174	3.00246	1.58615	51	0.873104	3.2482
h314_g1	Smp_153330 (dynein heavy chain)	9.74326	3.28441	54	5.32184	2.41192	15	0.872481	4.00586
h10311_g1	Smp_191250 (reverse transcriptase)	9.03363	3.17531	62	4.93503	2.30306	20	0.872248	3.90387
h16217_g1	Smp_199030 (hypothetical protein), Smp_046450 (hypothetical protein)	31.6807	4.98553	861	17.3137	4.11384	283	0.871688	5.64369
h13397_g1	Smp_157310 (PDZ and LIM domain protein 7)	21.2964	4.41254	701	11.6393	3.54093	242	0.871603	5.08473
h18485_g2	Smp_166950 (gag pol polyprotein), Smp_182910 (gag pol polyprotein)	19.3252	4.27241	321	10.5643	3.40113	117	0.871285	4.94905
h10874_g1	Smp_179590 (dual 3',5' cyclic AMP and GMP phosphodiesterase)	15.4006	3.94491	109	8.42254	3.07426	37	0.870657	4.63361
h16345_g1	Smp_099850.4 (divalent metal transporter DMT1B), Smp_099850.3 (divalent metal transporter DMT1B)	17.3307	4.11526	756	9.47824	3.24462	228	0.87064	4.79748
h18439_g1	Smp_005500 (polypeptide N acetylgalactosaminyltransferase)	25.1138	4.65041	1295	13.7393	3.78023	420	0.870177	5.31662
h12311_g1	Smp_213060 (polycomb group RING finger protein 2)	7.65703	2.93678	247	4.19209	2.06767	78	0.869114	3.6836
h16340_g1	Smp_121610	9.22704	3.20587	262	5.05239	2.33697	76	0.868901	3.93352
h4462_g1	Smp_080420 (jun protein)	29.4298	4.8792	1088	16.117	4.01051	381	0.868689	5.54061
h8769_g1	Smp_093840 (complement inhibitory receptor)	41.6684	5.38088	1759	22.8363	4.51326	622	0.867624	6.03353
h14274_g1	Smp_086710 (Immature colon carcinoma transcript 1 protein)	36.1071	5.17421	658	19.7955	4.3071	232	0.867108	5.83042
h16462_g1	Smp_176610 (BTB:POZ domain containing protein)	17.3688	4.11842	624	9.52399	3.25157	214	0.866858	4.80182
h10388_g1	Smp_046890 (protein phosphatase ptc7)	19.4577	4.28227	452	10.673	3.4159	156	0.866375	4.96027
h9929_g1	Smp_130900 (catenin alpha)	39.4656	5.30252	902	21.6564	4.43672	319	0.865804	5.95703
h17630_g3	Smp_139230 (polypeptide N acetylgalactosaminyltransferase)	11.1972	3.48507	373	6.14478	2.61936	111	0.86571	4.19708
h5482_g1	Smp_015530.2 (hypothetical protein)	95.0802	6.57107	2336	52.2036	5.70608	830	0.864996	7.21222
h11293_g1	Smp_030110 (hypothetical protein)	4.58304	2.1963	104	2.5171	1.33176	29	0.864543	3.01795
h13922_g1	Smp_007660 (transcription elongation factor A protein 1)	22.3467	4.48199	759	12.2743	3.61757	264	0.864418	5.15466
h16652_g2	Smp_162340 (serine:threonine protein kinase ATR)	11.3376	3.50304	96	6.23233	2.63977	32	0.863269	4.21489
h17260_g1	Smp_046130 (MICAL protein 2)	8.84823	3.14539	257	4.86726	2.28311	54	0.862279	3.87926
h5234_g1	Smp_196130 (salivary selenoprotein)	77.2651	6.27175	1261	42.55	5.41109	447	0.860658	6.91666
h8459_g1	Smp_023470 (kynureninase)	6.36839	2.67093	182	3.50818	1.81072	56	0.860207	3.44315
h13060_g1		15.4131	3.94609	257	8.49386	3.08642	88	0.859668	4.63848
h12770_g1	Smp_128520 (hypothetical protein)	10.9641	3.45471	205	6.04418	2.59555	37	0.859164	4.17059
h15754_g4	Smp_139010 (hypothetical protein)	10.9193	3.44881	102	6.02061	2.58991	34	0.858896	4.1651
h13536_g1	Smp_050880 (hypothetical protein)	37.9732	5.24691	536	20.9511	4.38895	185	0.857957	5.90507
h17414_g1	Smp_176720 (lipoma HMGIC fusion partner 3 protein like)	10.3068	3.36552	398	5.68691	2.50765	132	0.857873	4.08693
h14213_g1	Smp_151440 (hypothetical protein)	15.0047	3.90734	304	8.28331	3.05021	98	0.857137	4.60217
h14734_g2	Smp_070070.2 (pre mrna 3' end processing factor fip1)	11.5313	3.52748	140	6.36845	2.67094	47	0.85654	4.2403
h18126_g1	Smp_171200 (WD repeat containing protein 44)	13.1674	3.7189	571	7.2729	2.86253	177	0.856367	4.42225
h18016_g2	Smp_183490 (hypothetical protein)	7.46501	2.90014	132	4.1235	2.04387	42	0.856273	3.65404
h11845_g1		19.4124	4.27891	276	10.7246	3.42285	96	0.85606	4.96056
h9173_g1	Smp_009390.2 (prefoldin subunit)	137.871	7.10718	1332	76.2061	6.25184	482	0.855345	7.74871
h15056_g1	Smp_077580 (hypothetical protein)	6.54884	2.71124	90	3.62129	1.8565	28	0.854735	3.48158
h12511_g1		6.20499	2.63343	65	3.43183	1.77898	20	0.854449	3.41099
h66858_g1	Smp_074700 (Translocon associated protein subunit gamma)	196.221	7.61633	2976	108.576	6.76256	1080	0.853776	8.25643
h13216_g1	Smp_030010.3 (hypothetical protein)	7.71616	2.94788	265	4.27108	2.0946	85	0.853281	3.69902
h7220_g1	Smp_191250 (reverse transcriptase)	17.314	4.11387	101	9.58429	3.26067	35	0.853195	4.8021
h11974_g1	Smp_021070 (guanine nucleotide binding protein)	34.6125	5.11322	978	19.1694	4.26074	339	0.852486	5.77563
h5236_g1	Smp_212970 (U4:U6 small nuclear ribonucleoprotein Prp4)	66.0027	6.04445	2212	36.5633	5.19233	797	0.852128	6.69441
h16941_g1	Smp_166310 (ran gtpase activating protein)	9.55212	3.25582	499	5.29393	2.40434	165	0.851482	3.98605
h12629_g1	Smp_071880	36.8218	5.20249	883	20.4197	4.35189	299	0.850599	5.86398
h11651_g1	Smp_038930 (pre rRNA processing protein TSR1)	16.7237	4.06383	822	9.27769	3.21377	271	0.85006	4.75496
h5545_g1	Smp_157680 (hypothetical protein)	56.6571	5.82418	1131	31.4351	4.97431	404	0.849879	6.47723
h15793_g1	Smp_155510	26.8862	4.7488	545	14.9196	3.89914	193	0.849657	5.41974
h7670_g1	Smp_039740 (PERQ amino acid rich with GYF domain containing protein)	72.2972	6.17587	1687	40.1458	5.32718	610	0.848692	6.82582
h15857_g3	Smp_125760 (denticleless protein)	4.55516	2.1875	60	2.52952	1.33886	17	0.84864	3.01519
h13034_g1	Smp_151580 (pdz domain containing protein)	25.5867	4.67732	512	14.211	3.82894	171	0.848385	5.35041
h12973_g1	Smp_063250 (ubiquinol cytochrome c reductase complex)	44.2271	5.46686	944	24.5712	4.6189	339	0.847963	6.12512
h10451_g2	Smp_152790 (Ras GTP binding protein A)	97.9203	6.61354	711	54.4026	5.7656	258	0.847932	7.26043
h16922_g1	Smp_011270.3 (sj ts4 protein)	9.15103	3.19393	206	5.08556	2.34641	68	0.847527	3.92947
h14366_g1		9.2373	3.20747	124	5.13566	2.36055	41	0.846922	3.94232
h15612_g1	Smp_079860.2 (o acyltransferase (membrane bound) domain)	42.0618	5.39444	1359	23.3891	4.54776	488	0.846677	6.05422
h14082_g1	Smp_096180 (transmembrane protein 57)	5.40796	2.43508	80	3.00797	1.58879	24	0.846296	3.2351
h14608_g1	Smp_181340 (ATP:GTP binding protein 5)	39.9189	5.319	1279	22.208	4.47301	459	0.845991	5.98018
h3159_g1	Smp_095140 (THUMP domain containing protein 1)	12.7499	3.67242	284	7.09377	2.82655	97	0.845864	4.38154
h3745_g1	Smp_045510 (small ubiquitin modifier)	192.528	7.58892	2672	107.12	6.74309	975	0.845838	8.23193
h13165_g1	Smp_162510 (drug efflux protein)	12.1209	3.59942	423	6.74856	2.75458	144	0.844844	4.31248
h18001_g1	Smp_142910 (coatomer subunit alpha)	19.3031	4.27076	1619	10.7504	3.42632	568	0.844438	4.95668
h10324_g1	Smp_003700 (28s ribosomal protein s18a mitochondrial)	58.8823	5.87976	1172	32.7967	5.03548	424	0.844285	6.53417
h16253_g1	Smp_165710 (hypothetical protein)	28.591	4.83749	943	15.9277	3.99347	336	0.844024	5.50839
h18396_g2	Smp_103460.2 (eukaryotic translation initiation factor 2)	14.2154	3.82938	58	7.91956	2.98542	20	0.843958	4.532
h8584_g2	Smp_032230 (mitochondrial fission 1 protein)	56.866	5.82949	1175	31.6829	4.98563	425	0.843863	6.4846
h7064_g1	Smp_166010 (protein phosphatase PP2A regulatory subunit)	43.823	5.45362	286	24.4178	4.60986	103	0.843756	6.11355
h18577_g1	Smp_130430 (isopentenyl-diphosphate delta-isomerase)	52.7229	5.72036	1010	29.3826	4.87689	365	0.843469	6.37687
h15730_g1	Smp_079740 (Cullin 2)	6.57021	2.71594	92	3.66612	1.87425	29	0.841687	3.4901
h6861_g1	Smp_128950 (tankyrase 1)	39.2125	5.29324	175	21.8884	4.4521	63	0.841146	5.95654
h16542_g1	Smp_164050 (O phosphoseryl tRNA(Sec) selenium transferase)	21.5302	4.42829	908	12.0207	3.58745	321	0.840839	5.11065
h6836_g1	Smp_136650 (pro neuregulin 2 membrane bound)	5.26448	2.39629	50	2.94261	1.5571	15	0.839196	3.20275
h16707_g1	Smp_133490 (mitogen activated protein kinase 15)	4.9685	2.31281	139	2.77743	1.47375	41	0.839059	3.12861
h16506_g1	Smp_129050 (dynamin 1)	10.6895	3.41812	733	5.9779	2.57964	248	0.838482	4.14302
h15626_g1	Smp_174450 (surfeit locus protein 4)	64.6065	6.01361	2151	36.1577	5.17623	783	0.837377	6.66909
h14222_g1	Smp_019030 (hypothetical protein)	58.0309	5.85875	1977	32.4942	5.02211	719	0.836641	6.5161
h9888_g1	Smp_011230 (GPI anchor transamidase)	28.5924	4.83756	776	16.0211	4.0019	260	0.835661	5.51139
h12383_g1	Smp_006850 (dna directed rna polymerases i ii and iii)	32.4161	5.01864	383	18.1882	4.18493	138	0.833709	5.68942
h12703_g1	Smp_012340 (U3 small nucleolar RNA associated protein 14)	92.9683	6.53867	3621	52.1774	5.70535	1327	0.833314	7.19126
h17228_g1	Smp_176450 (ATP binding cassette sub family A)	17.5904	4.13672	2260	9.87276	3.30345	796	0.833262	4.83102
h11825_g1	Smp_008500.2 (protein iws1)	25.7686	4.68754	1086	14.4716	3.85515	389	0.832391	5.36598
h13664_g1	Smp_053610 (Seryl tRNA Synthetase)	68.7663	6.10363	2898	38.6373	5.27192	1060	0.831706	6.76027
h10525_g1	Smp_065610	318.011	8.31293	14807	178.695	7.48135	5466	0.83158	8.95915
h11073_g1	Smp_140950 (mortality factor 4 protein 1 like)	45.5321	5.50881	1353	25.5888	4.67744	492	0.831369	6.17235
h10957_g1	Smp_025100 (U5 small nuclear ribonucleoprotein 40 kDa)	18.1477	4.18172	481	10.2025	3.35086	170	0.83086	4.8753
h16373_g1	Smp_162920 (zinc transporter ZIP domain containing protein)	12.8879	3.68794	379	7.24617	2.85722	107	0.830724	4.4015
h12288_g1	Smp_041460 (tetraspanin CD63 receptor)	200.675	7.64872	5910	112.838	6.81811	2180	0.830605	8.29698
h13715_g1	Smp_128420 (protein casc3)	17.1655	4.10144	891	9.65416	3.27115	296	0.830289	4.79803
h13776_g1	Smp_198050 (filamin)	83.6293	6.38594	1010	47.0452	5.55598	367	0.82996	7.04083
h14940_g1	Smp_098340 (gamma glutamylcyclotransferase)	6.19043	2.63004	92	3.48434	1.80088	29	0.829154	3.41613
h12477_g2	Smp_082860 (tryptophanyl tRNA synthetase)	23.2554	4.5395	109	13.0913	3.71053	39	0.828963	5.22291
h16582_g2	Smp_085790.2 (hypothetical protein)	12.6229	3.65797	155	7.10697	2.82924	45	0.828735	4.37364
h14447_g1	Smp_138760 (ADP ribose pyrophosphatase, mitochondrial)	32.9947	5.04416	840	18.58	4.21568	290	0.828487	5.7163
h8999_g1	Smp_165970 (acidic fibroblast growth factor intracellular)	52.3154	5.70916	1459	29.4654	4.88095	533	0.828214	6.37122
h2430_g1	Smp_056080 (rhodopsin orphan GPCR)	11.7756	3.55772	61	6.63283	2.72963	21	0.828099	4.27861
h9667_g1	Smp_013060 (smad family member 1)	18.3461	4.1974	299	10.3376	3.36983	106	0.827576	4.8916
h14569_g1	Smp_085150 (phosphoglucomutase 2)	5.62256	2.49123	123	3.1685	1.6638	38	0.827429	3.29147
h9811_g1	Smp_144460 (ubiquitin fusion degradaton protein), Smp_153330 (dynein heavy chain)	11.751	3.55471	170	6.62305	2.7275	41	0.827211	4.27605
h10592_g1	Smp_165870 (Lamino associated polypeptide)	30.1757	4.91532	639	17.0151	4.08875	231	0.826571	5.59069
h16965_g1	Smp_068170	87.1838	6.44599	4002	49.1835	5.6201	1448	0.825885	7.10189
h7565_g1	Smp_003990 (triosephosphate isomerase 1a)	220.79	7.78653	5359	124.556	6.96065	1984	0.825882	8.43607
h11006_g1	Smp_050360 (protein (SmMAK16) K14831 protein MAK16)	50.1404	5.6479	1020	28.2863	4.82203	373	0.825869	6.31155
h12953_g1		4.65719	2.21946	58	2.62767	1.39378	17	0.825677	3.05048
h18352_g1	Smp_166220 (SUMO activating enzyme subunit 2)	15.3321	3.93848	856	8.65242	3.1131	301	0.825376	4.64296
h17636_g1	Smp_021750.2 (7sk snrna methylphosphate capping enzyme)	23.4136	4.54927	796	13.2197	3.72461	261	0.82466	5.23394
h18442_g2	Smp_133870 (gag pol polyprotein)	32.259	5.01163	226	18.2218	4.18759	82	0.824038	5.68596
h16789_g1	Smp_144210 (death associated protein kinase 1)	7.12297	2.83248	165	4.0256	2.0092	33	0.823275	3.60271
h13937_g1	Smp_028670	63.7567	5.99451	2089	36.0333	5.17126	768	0.823248	6.65521
h18478_g3		32.8722	5.0388	223	18.5788	4.21559	81	0.823209	5.7129
h16273_g2	Smp_103200 (V type proton ATPase subunit D)	83.714	6.3874	591	47.3282	5.56463	218	0.822768	7.04486
h78858_g1	Smp_112270 (hypothetical protein)	23.2724	4.54055	153	13.1573	3.71779	55	0.822761	5.22611
h16569_g1	Smp_130270	33.1155	5.04943	685	18.7264	4.227	249	0.822432	5.72361
h12484_g1	Smp_137920 (chloride intracellular channel 4)	99.6445	6.63872	5442	56.3508	5.81636	2011	0.822354	7.29458
h15330_g1	Smp_134930 (hypothetical protein)	11.5881	3.53457	55	6.55401	2.71238	19	0.822195	4.25868
h10090_g1	Smp_077020 (dimethyladenosine transferase)	39.886	5.31781	1038	22.5592	4.49564	379	0.822166	5.98744
h11093_g1	Smp_194380 (glycoprotein N acetylgalactosamine)	9.09907	3.18572	255	5.14754	2.36388	86	0.821835	3.93042
h8335_g1	Smp_096720 (Lissencephaly type 1 y)	73.478	6.19924	2262	41.5767	5.3777	834	0.821536	6.85866
h9749_g1	Smp_045360.4 (calsyntenin 2)	27.7137	4.79253	337	15.6846	3.97128	122	0.821253	5.47243
h10683_g1	Smp_076040.3 (Transmembrane 9 superfamily protein)	295.757	8.20827	8793	167.395	7.38711	3269	0.821158	8.85845
h8829_g1	Smp_140960 (one cut domain family member)	40.0642	5.32424	461	22.6791	4.50329	165	0.820947	5.9942
h7367_g1	Smp_128300 (ragulator complex protein LAMTOR2)	32.8887	5.03952	382	18.6192	4.21872	139	0.820802	5.71446
h14322_g1	Smp_054810 (hypothetical protein)	10.4732	3.38863	283	5.93037	2.56812	97	0.820508	4.12131
h11344_g1	Smp_005210 (histone deacetylase 1)	32.0749	5.00337	1357	18.1723	4.18367	483	0.819701	5.6794
h17418_g2	Smp_138320 (hypothetical protein)	4.72249	2.23955	91	2.67708	1.42066	27	0.818888	3.07032
h16112_g1	Smp_202610 (hypothetical protein)	26.244	4.71392	294	14.8794	3.89525	100	0.818668	5.39655
h15187_g1	Smp_083680 (hypothetical protein)	22.4099	4.48606	509	12.7066	3.66751	168	0.818555	5.17459
h13275_g1	Smp_044770 (X box binding protein 1)	67.6545	6.08011	1433	38.3626	5.26163	529	0.818487	6.7417
h17233_g1	Smp_193410 (mitochondrial uncoupling protein)	9.34579	3.22432	109	5.3017	2.40645	37	0.817861	3.96786
h17183_g1	Smp_079800 (TBC1 domain family 4)	7.26855	2.86167	332	4.12502	2.0444	109	0.817266	3.63152
h14784_g1	Smp_142780 (retinoblastoma binding protein 5)	22.7368	4.50696	854	12.911	3.69052	296	0.816436	5.19565
h2286_g1	Smp_000480 (eukaryotic translation initiation factor 3)	18.9446	4.24371	148	10.7577	3.42729	53	0.816423	4.94027
h11377_g1	Smp_066590 (LYR motif containing protein 4)	81.1418	6.34237	1317	46.0833	5.52617	482	0.8162	7.00253
h11541_g1	Smp_034430 (mitochondrial ribosomal protein l43)	43.0662	5.42849	825	24.4596	4.61233	303	0.816159	6.09858
h7710_g1		69.9337	6.12792	665	39.7207	5.31182	246	0.816099	6.78992
h13222_g1	Smp_158690 (hypothetical protein)	15.3476	3.93994	536	8.72266	3.12477	190	0.815177	4.64791
h8792_g1	Smp_136240.6 (vesicle associated membrane protein (vamp))	93.7431	6.55064	3272	53.2928	5.73587	1215	0.814771	7.2098
h14342_g1	Smp_035160 (potassium voltage gated channel subfamily D)	14.7474	3.88239	817	8.38403	3.06764	289	0.814744	4.59284
h4535_g1	Smp_012050 (bolA protein 3 like)	32.6905	5.0308	342	18.5878	4.21628	125	0.814519	5.70814
h9004_g1	Smp_059240 (transmembrane protein 186)	57.2234	5.83853	1260	32.574	5.02565	466	0.812883	6.50458
h78462_g1	Smp_900040 (NADH dehydrogenase subunit 2)	697.111	9.44524	10656	396.88	8.63256	3991	0.812686	10.0967
h12627_g1	Smp_000470 (carbohydrate kinase domain containing protein)	34.6551	5.115	770	19.7326	4.30251	269	0.812491	5.79149
h12926_g2	Smp_170450 (sodium:potassium:calcium exchanger)	18.8889	4.23947	476	10.7582	3.42737	171	0.8121	4.93768
h17830_g1	Smp_198360 (ankyrin repeat and death domain containing protein)	5.08664	2.34671	242	2.89749	1.5348	74	0.811907	3.16738
h16039_g1		7.26191	2.86035	262	4.13833	2.04905	70	0.811302	3.6323
h6207_g1	Smp_209030 (DNA polymerase epsilon catalytic subunit)	20.8411	4.38136	814	11.8814	3.57063	294	0.810722	5.07564
h10485_g1	Smp_060190.3 (ctg4a)	56.1994	5.81248	1009	32.0414	5.00187	372	0.810617	6.47963
h1723_g1	Smp_020920	180.984	7.49972	4854	103.359	6.69152	1818	0.8082	8.15655
h14772_g1	Smp_129270 (camp specific 3',5' cyclic)	4.82661	2.27101	129	2.75665	1.46292	39	0.808091	3.10153
h17515_g1	Smp_023250, Smp_136690 (acetylcholinesterase)	6.99422	2.80616	182	3.99475	1.99811	30	0.808057	3.58364
h8581_g1	Smp_145630 (protein SSXT)	63.8869	5.99745	1356	36.4918	5.1895	504	0.807946	6.66361
h888_g1	Smp_056440 (manganese superoxide dismutase)	81.1929	6.34328	1991	46.3802	5.53544	742	0.807846	7.00644
h11743_g1	Smp_010450 (hypothetical protein)	11.6719	3.54497	85	6.66843	2.73735	20	0.80762	4.27354
h3107_g1	Smp_187770 (endonuclease reverse transcriptase)	4.71724	2.23794	263	2.69547	1.43054	79	0.807408	3.07257
h10841_g1	Smp_143680 (laminin subunit)	7.66249	2.93781	62	4.37887	2.13056	4	0.807255	3.70502
h13067_g2	Smp_148700 (leukocyte receptor cluster)	18.3507	4.19776	451	10.487	3.39053	145	0.807231	4.89907
h13160_g1	Smp_166780 (calcineurin binding protein cabin 1)	9.41162	3.23444	140	5.37916	2.42738	48	0.807063	3.98101
h13726_g1	Smp_171770 (hypothetical protein)	13.8948	3.79647	409	7.94153	2.98942	145	0.807051	4.51326
h12967_g1	Smp_103990 (RNA binding protein 42)	46.6923	5.54511	1427	26.7201	4.73985	529	0.80526	6.21747
h12805_g1	Smp_191250 (reverse transcriptase)	19.3204	4.27205	94	11.062	3.46753	34	0.804515	4.97188
h79505_g1	Smp_164220 (GTP binding protein era)	7.40356	2.88822	249	4.24114	2.08445	83	0.803767	3.66046
h13365_g1	Smp_212920 (proteasome subunit alpha type 1)	72.3936	6.17779	1824	41.4743	5.37414	681	0.803645	6.84383
h12336_g1	Smp_142690 (neuronal acetylcholine receptor subunit alpha 4)	18.4534	4.20582	598	10.5726	3.40226	216	0.803556	4.90814
h11065_g1	Smp_025160.3 (acyl protein thioesterase 12)	63.6416	5.9919	1880	36.4648	5.18843	694	0.803465	6.65973
h12984_g1	Smp_105910 (Histone Acetyltransferase, CBP/p300 family)	6.4017	2.67845	68	3.66889	1.87534	17	0.80311	3.46866
h17023_g1	Smp_123710 (acetyl-CoA carboxylase)	10.7	3.41954	109	6.13484	2.61703	38	0.802515	4.15663
h14591_g1	Smp_095810 (uracil phosphoribosyltransferase), Smp_146830 (solute carrier family 16 protein)	11.6236	3.53898	210	6.66524	2.73666	71	0.802325	4.26969
h12776_g1	Smp_197640 (sodium leak channel non selective protein)	9.5975	3.26266	142	5.50482	2.4607	49	0.801963	4.0092
h17071_g1	Smp_103570 (serine:threonine protein kinase 38)	24.6086	4.62109	1815	14.1147	3.81913	664	0.801961	5.31191
h13192_g1	Smp_212890 (metallophosphoesterase 1)	40.1023	5.32561	2032	23.0024	4.52371	753	0.801897	6.00236
h66519_g1	Smp_006320 (KH domain containing, RNA binding, signal)	56.4183	5.81809	1719	32.3785	5.01697	641	0.801125	6.48859
h7144_g1	Smp_157940 (Nuclear inhibitor of protein phosphatase 1)	14.8291	3.89036	492	8.51173	3.08945	176	0.80091	4.60531
h14522_g1	Smp_145890 (adamTS protein 3)	20.8077	4.37905	1220	11.946	3.57846	444	0.800592	5.07698
h10441_g1	Smp_169610 (zinc finger, DHHC type containing 2)	67.1685	6.06971	2507	38.5922	5.27024	938	0.799477	6.73824
h2138_g1	Smp_054200 (NADH ubiquinone oxidoreductase sgdh subunit)	142.496	7.15477	2550	81.8856	6.35554	960	0.799235	7.81622
h18429_g2	Smp_183860 (KRAB A domain containing protein)	8.25932	3.04602	356	4.74653	2.24687	121	0.799151	3.80796
h12546_g1	Smp_093740.3 (hepatocyte growth factor regulated tyrosine)	16.919	4.08057	834	9.72394	3.28154	301	0.799028	4.78884
h12562_g1	Smp_162260 (phosphatidylinositol binding clathrin assembly)	487.9	8.93044	4663	280.756	8.13317	1766	0.79727	9.58807
h14648_g1	Smp_067930 (heat and acid stable phosphoprotein)	39.0171	5.28603	1014	22.4625	4.48944	377	0.796589	5.96531
h16522_g1	Smp_170950 (hypothetical protein)	12.012	3.5864	325	6.91667	2.79008	115	0.796324	4.31677
h12513_g1	Smp_171880 (vacuolar protein sorting associated protein 8)	70.7633	6.14493	601	40.7562	5.34895	224	0.795983	6.81403
h16543_g2	Smp_174180 (hypothetical protein)	10.268	3.36008	292	5.91587	2.56459	102	0.795491	4.10298
h13091_g1	Smp_051810 (elongation of very long chain fatty acids)	74.0656	6.21073	1986	42.6744	5.4153	746	0.79543	6.87946
h13760_g1	Smp_146030 (tRNA specific adenosine deaminase protein)	23.7186	4.56795	977	13.6784	3.77383	340	0.794123	5.26292
h14650_g1	Smp_131660 (COP9 signalosome complex subunit 5)	33.6707	5.07342	843	19.4193	4.27942	313	0.794004	5.75729
h16968_g1	Smp_083340.5 (hypothetical protein)	7.86382	2.97523	545	4.53785	2.18201	185	0.793223	3.74434
h15889_g1	Smp_210370 (ormdl protein)	45.0704	5.49411	2250	26.0126	4.70114	841	0.792972	6.17159
h15896_g2	Smp_009300 (hypothetical protein)	9.46856	3.24315	144	5.46493	2.4502	50	0.792942	3.99399
h3337_g1	Smp_194070 (sorting nexin 14), Smp_131600 (cadherin)	9.16937	3.19682	59	5.29581	2.40485	22	0.791973	3.95095
h10458_g1	Smp_034490 (proteasome catalytic subunit 1 (T01 family))	74.368	6.21661	1526	42.9776	5.42551	575	0.791097	6.88686
h11137_g1	Smp_065120 (deoxyhypusine synthase)	17.9402	4.16512	431	10.37	3.37434	157	0.790783	4.87333
h10833_g1	Smp_124840 (E3 ubiquitin protein ligase UBR7)	30.3938	4.9257	870	17.5705	4.13508	323	0.790619	5.61366
h12875_g1	Smp_046880	8.26383	3.04681	73	4.77729	2.25619	25	0.790618	3.81159
h18058_g2	Smp_197220 (STT3, subunit of the oligosaccharyltransferase)	37.7839	5.2397	1924	21.8437	4.44914	718	0.790555	5.9219
h17780_g1	Smp_150980	13.4457	3.74907	1222	7.77358	2.95858	438	0.790489	4.47374
h12811_g1		15.3931	3.94421	130	8.90146	3.15404	47	0.790173	4.66076
h11300_g1	Smp_012410 (28S ribosomal protein S22, mitochondrial)	37.8433	5.24197	1287	21.884	4.45181	470	0.790161	5.92428
h17106_g1	Smp_133370 (tetratricopeptide repeat protein 39B)	6.27998	2.65076	268	3.63256	1.86098	88	0.789775	3.44791
h10496_g1	Smp_174200 (hypothetical protein)	90.085	6.49321	2599	52.1268	5.70395	948	0.78926	7.16201
h11737_g1	Smp_191130 (hypothetical protein)	31.3337	4.96964	164	18.132	4.18047	61	0.789174	5.65723
h15916_g1	Smp_046250 (Transmembrane emp24 domain containing protein 2)	93.7763	6.55115	2388	54.2707	5.7621	903	0.789051	7.21962
h12418_g1	Smp_213180 (allene oxide synthase-lipoxygenase protein-like)	8.05385	3.00968	354	4.66105	2.22066	121	0.789023	3.77767
h12539_g1	Smp_194840 (Niemann Pick C2 protein)	103.701	6.69629	2650	60.0241	5.90747	1003	0.788823	7.36392
h8962_g1	Smp_087550 (hypothetical protein)	257.304	8.00733	4066	148.936	7.21855	1536	0.78878	8.66973
h12000_g2	Smp_162350 (hypothetical protein)	76.5592	6.2585	1115	44.3203	5.4699	421	0.788606	6.92931
h10294_g1	Smp_147960 (zinc finger and btb domain containing protein)	338.655	8.40367	6529	196.063	7.61518	2484	0.788497	9.06533
h13895_g1	Smp_124210 (ephrin type A receptor 4 A)	4.91441	2.29702	66	2.84548	1.50867	17	0.788343	3.13091
h17770_g1	Smp_139340 (hypothetical protein)	19.7951	4.30707	371	11.4618	3.51877	136	0.788308	5.01154
h12861_g1	Smp_195000 (ng dimethylarginine dimethylaminohydrolase)	93.8426	6.55217	2309	54.362	5.76453	874	0.787644	7.22115
h11518_g1	Smp_179060 (transmembrane protein 115)	25.6132	4.67882	715	14.8392	3.89135	256	0.787469	5.37339
h10173_g2	Smp_060240 (lipopolysaccharide induced tumor necrosis)	8.17912	3.03195	172	4.73932	2.24468	59	0.787266	3.79893
h66231_g1	Smp_049680 (Corepressor interacting with RBPJ 1)	89.5831	6.48516	1865	51.9184	5.69817	706	0.786982	7.15483
h11075_g1	Smp_150120 (hypothetical protein)	40.5743	5.34249	539	23.5203	4.55583	197	0.78666	6.02446
h5282_g1	Smp_124770 (hypothetical protein), Smp_161370 (deoxynucleotidyltransferase terminal interacting)	6.18123	2.62789	54	3.58392	1.84154	14	0.786357	3.4283
h14808_g1	Smp_078040 (tubulin subunit beta)	7.87463	2.97721	158	4.56766	2.19146	54	0.785757	3.74871
h13413_g1	Smp_075290.4 (hypothetical protein), Smp_075290	14.3206	3.84002	290	8.30771	3.05445	79	0.785568	4.56244
h2117_g1	Smp_066620 (ribosomal protein)	142.496	7.15477	2523	82.6661	6.36922	959	0.78555	7.82121
h17108_g5	Smp_093450 (u3 small nucleolar rna associated protein 6), Smp_000230 (GDNF inducible zinc finger protein 1)	19.9687	4.31967	151	11.5848	3.53417	49	0.7855	5.02474
h15761_g2	Smp_004080 (mitochondrial 2 oxoglutarate:malate carrier)	13.6349	3.76924	483	7.9115	2.98395	174	0.785284	4.49483
h11120_g1	Smp_078730 (dihydroorotate dehydrogenase, mitochondrial)	5.78113	2.53135	111	3.35455	1.74612	36	0.785233	3.34137
h5476_g1	Smp_210630 (histone H2A)	184.633	7.52852	3068	107.154	6.74354	1168	0.784977	8.19371
h37718_g1	Smp_900070 (cytochrome B)	1463.69	10.5154	141043	850.584	9.73231	53952	0.783086	11.177
h8755_g1	Smp_076740 (ribosomal protein saa; ribosomal protein rpsa)	446.15	8.80139	4804	259.329	8.01864	1836	0.782744	9.4645
h17009_g2	Smp_133740 (Mediator of RNA polymerase II transcription), Smp_122760	22.9002	4.51729	273	13.3182	3.73533	80	0.781955	5.21794
h16484_g1	Smp_212260 (histone binding protein Caf1)	26.3943	4.72216	841	15.351	3.94026	313	0.781894	5.41769
h9918_g1	Smp_151020 (transmembrane protein 17)	103.249	6.68999	878	60.0623	5.90839	334	0.781602	7.36029
h13722_g1	Smp_137950	5.13087	2.3592	79	2.98496	1.57771	25	0.781492	3.18838
h17969_g1	Smp_146950 (basement membrane specific heparan sulfate)	11.1068	3.47337	101	6.46162	2.6919	47	0.781472	4.21478
h17683_g8		5.80769	2.53796	54	3.37876	1.7565	17	0.781468	3.34858
h10044_g1	Smp_193340 (zinc finger protein 341)	5.21258	2.382	214	3.03255	1.60053	68	0.781467	3.20869
h17432_g6	Smp_128900 (hypothetical protein), Smp_006960 (hypothetical protein)	12.7797	3.67578	134	7.43552	2.89443	45	0.781344	4.40702
h15251_g2	Smp_143170 (er degradation enhancing alpha mannosidase)	7.35649	2.87902	50	4.28166	2.09817	17	0.780847	3.65971
h17262_g1	Smp_002870 (transmembrane protein 115)	19.4262	4.27993	523	11.3094	3.49944	184	0.780486	4.98803
h12544_g1	Smp_176050 (ras protein RABH1b)	7.6948	2.94388	111	4.48013	2.16354	38	0.780342	3.71972
h6605_g1	Smp_095590 (mitochondrial ribosomal protein S12)	32.224	5.01006	1755	18.776	4.23082	658	0.779243	5.70044
h9496_g1	Smp_062790 (grpe protein)	39.3544	5.29845	869	22.9329	4.51934	321	0.779111	5.98384
h14986_g1	Smp_060080 (hypothetical protein)	136.366	7.09134	5941	79.4678	6.3123	2268	0.779044	7.76045
h14335_g1	Smp_053820 (preprotein translocase secy subunit (sec61))	89.2357	6.47955	3214	52.0243	5.70111	1224	0.778434	7.15239
h10446_g1	Smp_126120 (LAMA protein 2)	104.31	6.70473	4372	60.8487	5.92715	1668	0.777576	7.37642
h9630_g1	Smp_027220 (lethal, Chr 7, Rinchik 6)	75.2476	6.23357	2026	43.9037	5.45627	771	0.777303	6.90871
h14400_g1	Smp_039180	5.00062	2.32211	114	2.91833	1.54514	36	0.776966	3.15687
h16422_g2	Smp_151810 (potassium voltage gated channel subfamily H)	5.25678	2.39418	75	3.06837	1.61747	24	0.776706	3.22113
h14577_g1	Smp_210940 (dna polymerase epsilon catalytic subunit a)	5.95485	2.57407	79	3.47614	1.79748	26	0.776581	3.3828
h15581_g1	Smp_057140 (bromodomain containing protein 8)	34.9464	5.12707	1328	20.4029	4.3507	477	0.776371	5.81632
h8490_g1	Smp_056860 (SWI:SNF related, matrix associated, actin)	46.311	5.53328	1564	27.0427	4.75717	592	0.776115	6.21633
h25667_g1	Smp_130630 (MRG binding protein)	73.9752	6.20897	1032	43.1974	5.43287	393	0.776097	6.88475
h14419_g1	Smp_042920 (serine:threonine protein kinase 19)	77.9986	6.28538	1897	45.5606	5.50972	723	0.77566	6.96069
h9110_g1	Smp_054310 (membrane bound transcription factor site 2)	11.7942	3.56001	498	6.89133	2.78478	179	0.775228	4.29907
h5343_g1	Smp_082940 (NADH dehydrogenase (ubiquinone) 1 alpha)	138.391	7.11261	2176	80.8626	6.3374	833	0.775211	7.78302
h14739_g2	Smp_147120 (DDRGK domain containing protein 1)	15.7121	3.9738	374	9.18315	3.19899	137	0.774813	4.69461
h17189_g1	Smp_153970 (RILP protein)	38.9666	5.28416	2169	22.7773	4.50953	803	0.774637	5.9714
h7440_g1	Smp_129760 (U6 snRNA associated Sm protein LSm5)	54.7325	5.77433	450	32.004	5.00018	171	0.774144	6.45511
h8075_g1	Smp_103310 (signal recognition particle 9 kDa protein)	131.343	7.0372	1683	76.851	6.26399	645	0.773205	7.7087
h11821_g1	Smp_175420 (microsomal signal peptidase 22 kDa)	115.663	6.85378	2752	67.6827	6.08072	1054	0.773069	7.52627
h14314_g1	Smp_115290 (Ran specific GTPase activating protein), Smp_016410 (E3 SUMO protein ligase RanBP2)	8.77764	3.13383	108	5.13718	2.36098	24	0.772858	3.89867
h65499_g1	Smp_082240 (histone H3)	1034.79	10.0151	11836	605.637	9.24231	4559	0.772813	10.6807
h18271_g1	Smp_045590 (HEAT repeat containing protein 2)	14.6505	3.87288	741	8.57596	3.1003	282	0.772585	4.59851
h10885_g1	Smp_105970	70.987	6.14948	3128	41.5651	5.3773	1194	0.772182	6.82721
h12342_g1	Smp_020770 (dolichyl diphosphooligosaccharide protein)	204.651	7.67702	3247	119.855	6.90514	1248	0.771879	8.34654
h15400_g4	Smp_095520 (dynein light chain)	9.47432	3.24402	99	5.5492	2.47228	35	0.771742	4.00212
h11774_g1	Smp_022700, Smp_022700.2 (protein tyrosine phosphatase protein)	48.1133	5.58836	1310	28.1837	4.81679	494	0.771576	6.27234
h14835_g1	Smp_074950 (RWD domain containing protein 4)	84.1872	6.39553	1869	49.3234	5.6242	709	0.771328	7.07158
h16935_g1	Smp_081820.3 (synaptic glycoprotein sc2)	59.9565	5.90584	1545	35.1284	5.13457	589	0.771278	6.58624
h14525_g1	Smp_122980 (KLHL5 protein)	6.1081	2.61072	79	3.57922	1.83964	20	0.77108	3.41783
h12202_g1	Smp_088650 (ADP ribosylation factor 4)	716.923	9.48567	14016	420.2	8.71493	5399	0.770743	10.1524
h18248_g2	Smp_167920 (ubinuclein 2)	9.29748	3.21684	350	5.44981	2.4462	108	0.770635	3.97703
h2576_g1	Smp_210550 (tyrosyl DNA phosphodiesterase 2)	60.4832	5.91846	1835	35.4551	5.14792	700	0.77054	6.599
h18068_g2	Smp_171290 (STE20 serine:threonine protein kinase)	18.326	4.19582	216	10.7439	3.42544	80	0.770376	4.91025
h16887_g1	Smp_000755 (family M13 non peptidase ue (M13 family))	5.49524	2.45818	258	3.22234	1.68811	84	0.770075	3.2806
h9538_g1	Smp_044280	33.3406	5.05921	757	19.5531	4.28932	286	0.769885	5.75204
h12598_g1	Smp_173410 (hypothetical protein)	161.952	7.33942	3163	95.0065	6.56995	1218	0.769465	8.01099
h11424_g1	Smp_008545 (heat shock protein 60)	327.474	8.35524	13830	192.123	7.58589	5332	0.769346	9.02402
h14217_g3	Smp_199470 (acyl CoA:glycerol 3 phosphate acyltransferase)	5.56721	2.47695	52	3.26722	1.70806	17	0.76889	3.29784
h18188_g2	Smp_165820 (dynein heavy chain)	26.6924	4.73836	274	15.6652	3.96949	103	0.768863	5.43821
h5519_g1	Smp_210500 (cathepsin L)	129.5	7.01681	4934	76.0184	6.24828	1897	0.768528	7.69012
h10735_g1	Smp_136290 (eukaryotic translation initiation factor 3)	57.7304	5.85126	2574	33.8972	5.08309	983	0.768167	6.53337
h8117_g1	Smp_148430 (hook protein)	73.5395	6.20045	5243	43.2058	5.43315	2009	0.767294	6.87952
h2555_g1	Smp_026340 (hypothetical protein)	209.404	7.71014	3164	123.045	6.94304	1216	0.767106	8.38132
h12295_g2	Smp_118200 (protein phosphatase pp2a regulatory subunit b)	13.1082	3.7124	277	7.70377	2.94556	101	0.766834	4.44705
h13694_g1	Smp_194680 (hypothetical protein)	16.7644	4.06733	492	9.85488	3.30084	182	0.766495	4.78761
h7491_g1	Smp_165530 (rho GTPase activating protein 20)	4.69497	2.23112	51	2.76018	1.46476	16	0.766351	3.07983
h11525_g1	Smp_023250.2 (DNA:RNA binding protein KIN17)	25.4405	4.66905	883	14.9572	3.90277	322	0.766284	5.37148
h17873_g1	Smp_149160 (phosphatidate phosphatase LPIN1)	10.8613	3.44113	513	6.38574	2.67485	176	0.766274	4.18959
h12611_g1	Smp_137590 (ribosomal RNA methyltransferase)	26.1651	4.70957	659	15.3838	3.94334	238	0.766234	5.41105
h12681_g1	Smp_067890 (proteasome alpha 2 subunit)	83.8776	6.39021	1469	49.3161	5.62399	564	0.766226	7.06817
h11964_g1	Smp_137190 (frataxin, mitochondrial)	66.1265	6.04716	1454	38.8831	5.28107	557	0.766083	6.72805
h14874_g1	Smp_054170 (hypothetical protein)	29.2991	4.87278	405	17.2333	4.10713	153	0.765658	5.57084
h16820_g1	Smp_018400 (cytosolic iron sulfur protein assembly)	5.27694	2.3997	108	3.10463	1.63442	35	0.765282	3.22983
h9231_g1	Smp_018240.3 (transitional endoplasmic reticulum atpase)	168.756	7.3988	10304	99.3164	6.63396	3977	0.764837	8.07185
h15337_g1	Smp_152380 (hypothetical protein)	9.8045	3.29344	353	5.77197	2.52906	126	0.764379	4.05107
h8821_g1	Smp_117990 (reverse transcriptase)	4.62246	2.20866	99	2.72238	1.44487	31	0.763795	3.06088
h16576_g3	Smp_128600 (chromodomain helicase dna binding protein 5), Smp_043260 (biogenic amine (dopamine) receptor)	232.076	7.85846	3572	136.693	7.0948	1363	0.76366	8.53048
h27954_g1	Smp_173380 (tyrosine kinase)	74.3162	6.2156	471	43.7814	5.45225	181	0.763358	6.896
h10241_g1	Smp_036940 (protein transport protein Sec61 subunit)	475.981	8.89476	2568	280.449	8.13159	995	0.763168	9.56497
h10287_g1	Smp_035300.2 (snare protein sec22)	71.475	6.15937	1997	42.1203	5.39644	745	0.762922	6.8404
h11554_g1	Smp_016910 (hypothetical protein)	34.3993	5.10431	592	20.275	4.34163	225	0.762673	5.79894
h17572_g1	Smp_000870 (FYVE, RhoGEF and PH domain containing protein 4)	10.0749	3.3327	320	5.9399	2.57044	103	0.762258	4.08872
h14135_g1	Smp_125280 (F box only protein 16)	12.0832	3.59493	360	7.12395	2.83268	131	0.762254	4.33679
h11654_g1	Smp_071470 (interferon regulatory factor 4)	23.0564	4.5271	973	13.5962	3.76514	337	0.761962	5.23468
h11581_g1	Smp_135840 (hypothetical protein)	23.2028	4.53623	437	13.6889	3.77493	159	0.761295	5.24381
h17708_g1	Smp_102960 (hypothetical protein)	21.0499	4.39574	919	12.4205	3.63465	331	0.761095	5.10728
h13352_g1	Smp_202150 (hypothetical protein)	10.1324	3.3409	80	5.98278	2.58082	26	0.760085	4.0972
h17742_g1	Smp_140690 (DNA directed RNA polymerase I subunit RPA2)	40.415	5.33682	178	23.8638	4.57675	68	0.760068	6.02854
h15817_g1	Smp_129170 (dual specificity)	6.23585	2.64059	246	3.68242	1.88066	83	0.75993	3.44867
h16490_g1	Smp_047190 (cyclin g associated kinase)	13.083	3.70962	479	7.72673	2.94986	163	0.759759	4.4469
h8956_g1	Smp_213650 (hypothetical protein)	36.9709	5.20832	482	21.8507	4.4496	184	0.758714	5.90259
h14993_g1	Smp_191250 (reverse transcriptase), Smp_029230 (hypothetical protein)	7.31205	2.87028	130	4.32176	2.11162	52	0.758655	3.65922
h25150_g1	Smp_171940 (mTERF domain containing protein 1)	35.6419	5.1555	1195	21.0723	4.39727	456	0.758229	5.85085
h15199_g1	Smp_006990 (eukaryotic translation initiation factor 5b)	22.5171	4.49295	1422	13.3154	3.73502	536	0.757932	5.20291
h17337_g1		9.51843	3.25072	190	5.62927	2.49295	68	0.757776	4.01326
h14674_g2	Smp_051410 (claudin protein; septate junction protein)	18.3552	4.19811	425	10.859	3.44082	159	0.75729	4.91715
h9628_g1	Smp_077390 (hypothetical protein)	206.951	7.69314	1751	122.446	6.936	680	0.75714	8.36806
h13700_g1	Smp_193150 (hypothetical protein)	15.7269	3.97516	260	9.30526	3.21805	91	0.757113	4.70222
h14289_g1	Smp_194000 (pol polyprotein)	5.07778	2.3442	135	3.00505	1.58739	29	0.75681	3.18314
h17119_g1	Smp_097700 (Nuclear Receptor subfamily - retinoid-x-receptor (RXR))	9.35296	3.22542	368	5.53535	2.46867	140	0.756748	3.98989
h17493_g4	Smp_212430 (nuclear hormone receptor)	22.8492	4.51407	97	13.5252	3.75758	35	0.756496	5.22398
h12235_g1	Smp_146800 (atlastin 2)	22.8371	4.51331	294	13.519	3.75691	111	0.756396	5.22327
h16391_g1	Smp_055450 (hypothetical protein)	21.7819	4.44506	512	12.8952	3.68876	193	0.756301	5.15692
h13634_g3	Smp_143340 (methionine sulfoxide reductase)	4.72134	2.2392	132	2.79793	1.48436	42	0.754838	3.09073
h13193_g1	Smp_062630 (dynactin subunit)	101.731	6.66862	2990	60.289	5.91382	1159	0.754797	7.34891
h14531_g1	Smp_014570.2 (Saposin,IPR008139 Saposin)	122.764	6.93975	2317	72.7669	6.18521	899	0.754535	7.61861
h618_g1	Smp_079240 (dUTP pyrophosphatase)	123.991	6.9541	2107	73.5038	6.19975	818	0.754348	7.63296
h13414_g1	Smp_154400 (syntaxin binding protein 5)	11.1524	3.47929	177	6.61165	2.72501	60	0.754276	4.2299
h12036_g1	Smp_050740 (general transcription factor 3C polypeptide 5)	17.2555	4.10898	749	10.2301	3.35475	266	0.754239	4.83216
h5822_g1	Smp_213280 (NADH dehydrogenase (ubiquinone) Fe S protein 2)	61.0607	5.93217	2026	36.201	5.17796	782	0.754214	6.61856
h16794_g1	Smp_159360 (growth arrest specific 2)	7.28565	2.86506	552	4.31979	2.11096	192	0.754098	3.65597
h12296_g1	Smp_138480 (hypothetical protein)	17.8802	4.16029	646	10.6019	3.40625	242	0.754038	4.88177
h14750_g1	Smp_140180 (transmembrane emp24 domain containing protein 7)	33.227	5.05428	942	19.7025	4.30031	352	0.753976	5.753
h15490_g1	Smp_020200 (ATP dependent RNA helicase)	8.26839	3.04761	229	4.90378	2.29389	81	0.753712	3.82499
h10264_g1	Smp_170480 (family M13 unassigned peptidase (M13 family))	4.71215	2.23639	59	2.79477	1.48273	14	0.753658	3.08864
h8109_g1	Smp_191250 (reverse transcriptase)	4.45878	2.15665	99	2.64455	1.40302	31	0.753627	3.01851
h11338_g1	Smp_067780 (hypothetical protein)	47.6999	5.57591	1104	28.2981	4.82264	425	0.753278	6.26675
h15758_g1	Smp_141410 (cell adhesion molecule)	50.3402	5.65364	1225	29.8672	4.90049	472	0.75315	6.34354
h13524_g1	Smp_095910 (signal recognition particle receptor subunit)	105.964	6.72743	5123	62.8797	5.97452	1989	0.752908	7.40806
h14931_g1	Smp_049510 (WD repeat containing protein 33)	16.8969	4.07868	566	10.0306	3.32634	195	0.752343	4.80361
h16473_g1	Smp_046640 (twik family of potassium channels), Smp_169040 (lysophospholipid acyltransferase 5)	27.0623	4.75821	1592	16.066	4.00594	552	0.752271	5.46363
h15113_g1	Smp_015220 (transcription initiation factor TFIID subunit 4), Smp_143040 (cullin 5)	19.6297	4.29497	541	11.6548	3.54286	190	0.752111	5.01277
h15400_g3	Smp_153820 (transcriptional regulator)	7.99251	2.99865	51	4.74743	2.24715	18	0.751503	3.7803
h8029_g1	Smp_171090 (hypothetical protein)	86.1239	6.42834	1029	51.1651	5.67709	397	0.751254	7.11154
h5617_g1	Smp_212530 (superkiller viralicidic activity 2 2 like)	17.9172	4.16327	1113	10.6452	3.41213	397	0.751148	4.88569
h15082_g1	Smp_105960 (dnaj subfamily c)	31.0213	4.95519	1548	18.4332	4.20423	592	0.75095	5.65691
h4555_g1	Smp_130490 (cystinosin protein)	135.349	7.08054	1410	80.4303	6.32967	549	0.750876	7.76009
h13777_g1	Smp_090440 (ATP dependent RNA helicase DDX47)	24.2752	4.60141	795	14.4255	3.85055	302	0.750861	5.31109
h15438_g1	Smp_141630	28.7707	4.84653	2407	17.0999	4.09592	919	0.750611	5.55061
h13137_g1	Smp_164960 (phosphatidylinositol 4,5 bisphosphate 3 kinase), Smp_175640 (hypothetical protein)	39.8977	5.31823	623	23.7158	4.56778	229	0.750456	6.01376
h16811_g2	Smp_080100 (synaptophysin)	8.55742	3.09718	73	5.08791	2.34707	23	0.750102	3.87237
h16786_g1	Smp_180890 (Rho GTPase activating protein 19)	5.35572	2.42108	233	3.18571	1.67161	77	0.749466	3.25421
h16822_g1	Smp_163190 (cell cycle checkpoint protein rad17)	16.1583	4.0142	599	9.6125	3.26491	208	0.749288	4.74259
h15970_g2		14.9588	3.90292	161	8.89899	3.15364	60	0.749283	4.63563
h17049_g2	Smp_160230 (polyprotein)	16.8634	4.07582	112	10.0328	3.32666	42	0.749163	4.802
h8090_g1	Smp_159410 (nuclear DNA binding protein)	80.538	6.3316	1027	47.9218	5.58261	399	0.748988	7.01636
h13297_g1	Smp_009760 (hypothetical protein)	3345.91	11.7082	61345	1992.05	10.96	24048	0.748146	12.3823
h18239_g1	Smp_166080.2 (striatin)	10.4227	3.38165	728	6.20819	2.63417	265	0.747483	4.14003
h16081_g1	Smp_154640 (SWI:SNF matrix associated)	15.361	3.9412	971	9.15213	3.19411	363	0.747097	4.67317
h9031_g1	Smp_012470 (26s protease regulatory subunit 7)	96.2474	6.58868	3116	57.3471	5.84165	1214	0.747026	7.27235
h14069_g1	Smp_099770 (tetraspanin)	129.138	7.01277	4173	76.9537	6.26592	1629	0.746853	7.69413
h15281_g1	Smp_214190 (calpain)	53.3621	5.73774	2801	31.7986	4.99089	1085	0.746851	6.42896
h5391_g1	Smp_025440 (protein fat free)	17.9976	4.16973	1088	10.7261	3.42306	410	0.746675	4.89354
h12334_g1	Smp_042160.2 (aldolase)	876.176	9.77508	27054	522.265	9.02864	10612	0.746438	10.4506
h10017_g1	Smp_163970 (lysosomal protective protein)	88.2771	6.46397	3440	52.6231	5.71763	1340	0.746343	7.14873
h14325_g2	Smp_139200.2	12.4374	3.63661	509	7.41452	2.89035	188	0.746257	4.38211
h14929_g1	Smp_152520 (cpg binding protein)	19.1714	4.26088	773	11.4318	3.51498	281	0.745899	4.982
h10448_g1	Smp_075560 (small nuclear ribonucleoprotein Sm D2)	112.748	6.81695	2021	67.2441	6.07133	789	0.74562	7.49978
h11193_g1	Smp_131830 (endonuclease reverse transcriptase), Smp_212390 (ubiquitin specific peptidase 2 (C19 family)), Smp_131900 (Rab11 family interacting protein 4)	7.5583	2.91806	53	4.5095	2.17297	12	0.745093	3.70795
h8848_g1	Smp_002410 (14-3-3 epsilon 2)	549.498	9.10197	11513	327.908	8.35715	4519	0.74482	9.77874
h16809_g1	Smp_031360	17.9023	4.16207	1174	10.6845	3.41745	443	0.74462	4.88688
h11657_g1	Smp_138700.2 (armadillo repeat containing protein 6)	23.7383	4.56914	781	14.1741	3.82518	298	0.74396	5.28216
h6165_g1	Smp_149320 (tricarboxylate transport protein)	7.76791	2.95753	161	4.63832	2.2136	57	0.743924	3.74483
h10253_g1	Smp_063300 (60S ribosomal protein L36)	573.86	9.16456	5247	342.675	8.4207	2061	0.743859	9.84162
h18295_g1	Smp_204810 (hypothetical protein)	38.8338	5.27924	932	23.1907	4.53547	346	0.743769	5.97784
h17516_g2	Smp_084400.2 (sporulation protein rmd5)	41.6106	5.37888	2057	24.8625	4.6359	796	0.74298	6.07624
h13621_g1	Smp_014010 (adenylyl cyclase associated protein 1)	128.05	7.00057	5242	76.5185	6.25774	2052	0.742829	7.68348
h11840_g1	Smp_027240 (ribosomal protein sc mitochondrial; mitochondrial ribosomal protein sc)	47.1302	5.55858	624	28.1652	4.81584	242	0.742736	6.25353
h18461_g3	Smp_118710 (hypothetical protein), Smp_146740 (sodium:hydrogen exchanger 2 (nhe2)), Smp_123950 (protein dpy 19 1), Smp_185440 (KRAB A domain containing protein)	76.2715	6.25307	1093	45.5992	5.51094	409	0.742136	6.941
h16117_g1	Smp_036990 (sh domain grb; endophilin)	30.9795	4.95324	1290	18.5303	4.21181	485	0.741431	5.65849
h4633_g1	Smp_005320 (hypothetical protein)	202.583	7.66237	2496	121.18	6.92101	980	0.741359	8.34324
h15806_g1	Smp_004690 (hypothetical protein)	29.2252	4.86914	611	17.4839	4.12796	235	0.741182	5.57619
h9659_g3	Smp_154040 (sugar nucleotide epimerase)	39.2484	5.29456	1630	23.4829	4.55354	631	0.741022	5.99393
h18216_g1	Smp_210080 (hypothetical protein)	16.8478	4.07449	922	10.0827	3.33381	348	0.740678	4.80377
h10089_g1	Smp_079950 (vacuolar h atpase)	204.927	7.67897	6118	122.674	6.93868	2404	0.740282	8.36019
h16905_g1	Smp_094090 (serine:threonine protein kinase 3)	17.0722	4.09358	749	10.221	3.35346	283	0.740114	4.82238
h14711_g1	Smp_213850 (hypothetical protein)	13.9886	3.80617	261	8.3754	3.06616	81	0.740016	4.54621
h15522_g1	Smp_133300 (5' 3' exoribonuclease 2)	12.0649	3.59275	278	7.22498	2.85299	103	0.739752	4.34269
h15365_g2	Smp_141240 (multiple RNA binding domain containing protein)	8.23557	3.04187	81	4.93354	2.30262	29	0.739246	3.82468
h16199_g2	Smp_158680 (molybdopterin biosynthesis protein)	8.81784	3.14043	424	5.28361	2.40152	153	0.738901	3.91662
h15175_g1	Smp_172490 (hypothetical protein)	27.9702	4.80582	1031	16.7693	4.06775	397	0.738065	5.51537
h15367_g1	Smp_147850 (large subunit gtpase 1)	11.6515	3.54244	535	6.98576	2.80442	198	0.738025	4.29552
h11781_g2	Smp_043150 (calnexin)	112.411	6.81264	5903	67.4016	6.07471	2317	0.737927	7.49835
h10432_g1	Smp_106930 (heat shock protein 70)	1956.9	10.9344	87168	1173.42	10.1965	34411	0.737847	11.6126
h5000_g1	Smp_035270.2 (cytosolic malate dehydrogenase)	606.522	9.24442	15881	363.719	8.50668	6265	0.737734	9.92368
h6331_g1	Smp_213130 (ribosomal protein S25)	513.349	9.0038	5149	307.867	8.26616	2031	0.737632	9.68337
h3617_g1	Smp_207050 (TBC1 domain family 4)	24.6971	4.62627	1222	14.8119	3.88869	454	0.73758	5.34017
h9373_g2	Smp_076050 (hypothetical protein)	8.43942	3.07714	203	5.06222	2.33977	73	0.737374	3.85814
h15930_g1	Smp_078230 (cGMP dependent protein kinase, isozyme 2 forms)	23.2771	4.54084	1203	13.9626	3.80349	461	0.737346	5.257
h11217_g1	Smp_130180 (protein vprbp)	9.88619	3.30541	52	5.93019	2.56808	19	0.737337	4.0718
h10746_g1	Smp_150160 (geranylgeranyl transferase type 2 subunit beta)	33.6094	5.07079	1302	20.1609	4.33349	493	0.737306	5.77532
h14676_g1	Smp_136560 (protein piezo2), Smp_186960 (endonuclease reverse transcriptase), Smp_160140 (hypothetical protein), Smp_151420 (phospholipase D)	44.4984	5.47568	1098	26.6946	4.73848	351	0.737206	6.17379
h13872_g1	Smp_192360 (eukaryotic translation initiation factor 3)	71.6117	6.16212	1816	42.9786	5.42555	711	0.736577	6.85288
h13652_g1	Smp_210670 (Protein C20orf11)	53.7143	5.74724	1434	32.2423	5.01088	552	0.736351	6.44222
h18027_g1	Smp_180700 (hypothetical protein)	9.3961	3.23206	217	5.64133	2.49604	79	0.736027	4.00337
h17519_g1	Smp_134580 (hypothetical protein)	4.60883	2.2044	99	2.76773	1.4687	20	0.7357	3.06636
h55385_g1	Smp_095880 (hypothetical protein)	36.7108	5.19813	371	22.0468	4.4625	144	0.735636	5.90105
h7638_g1	Smp_203810 (lipopolysaccharide induced tumor necrosis)	71.8617	6.16715	1544	43.1628	5.43172	600	0.735433	6.85829
h9746_g1	Smp_058650 (26S proteasome non ATPase regulatory subunit)	106.587	6.73589	3332	64.0323	6.00073	1291	0.73516	7.42307
h7969_g1	Smp_163580 (rab family)	86.6298	6.43679	2271	52.0436	5.70165	886	0.735143	7.12591
h11900_g1	Smp_161160 (lupus la ribonucleoprotein)	109.828	6.77911	4061	65.9847	6.04406	1597	0.735046	7.46608
h17337_g2	Smp_185180 (hypothetical protein)	10.831	3.43709	252	6.50904	2.70244	93	0.734645	4.19692
h10720_g1		12.8564	3.68442	91	7.7265	2.94982	34	0.734604	4.43182
h9726_g1	Smp_093230 (actin protein 10)	43.6611	5.44828	1392	26.2532	4.71442	534	0.733855	6.148
h14977_g1	Smp_009400 (Serine:arginine repetitive matrix protein 2)	18.8	4.23266	1259	11.3047	3.49885	480	0.733817	4.95906
h13902_g1	Smp_133280 (arginyl tRNA synthetase, cytoplasmic)	28.0201	4.80839	1150	16.8488	4.07457	432	0.733817	5.51944
h9974_g1	Smp_007970 (ribosome maturation protein sbds)	53.3657	5.73784	1309	32.1011	5.00455	512	0.733293	6.43407
h8952_g1	Smp_005180 (g1 to s phase transition protein)	90.0946	6.49337	4084	54.1997	5.76021	1606	0.733157	7.18283
h9697_g1	Smp_211250 (Ribosomal protein L34a)	450.793	8.81632	6132	271.208	8.08326	2426	0.733063	9.49785
h7416_g1	Smp_073950 (Zinc finger HIT domain containing protein 3)	91.6159	6.51753	1044	55.1193	5.78449	408	0.73304	7.20687
h17291_g1	Smp_102810 (queuine tRNA ribosyltransferase subunit QTRTD1)	56.5875	5.82241	825	34.0463	5.08943	323	0.732984	6.51781
h11793_g1	Smp_143150 (elongation factor 2)	341.614	8.41622	19607	205.538	7.68326	7754	0.73296	9.09843
h17901_g1	Smp_133380 (serine:threonine protein phosphatase PGAM5)	17.2805	4.11107	510	10.4019	3.37878	183	0.732298	4.8421
h13313_g1	Smp_163360 (dystrophin)	12.3217	3.62313	217	7.41705	2.89085	81	0.732287	4.37426
h5468_g1	Smp_035430.2 (protein phosphatase 2a regulatory subunit)	41.2839	5.36751	1967	24.8518	4.63528	767	0.732232	6.06901
h9679_g1	Smp_054340.2 (chaperonin containing t complex protein 1 beta)	124.627	6.96147	4587	75.032	6.22943	1809	0.732035	7.6486
h16860_g1	Smp_214040 (glycoprotein endo alpha 1,2 mannosidase)	15.0035	3.90723	357	9.03458	3.17546	129	0.731772	4.64605
h17530_g3	Smp_198050 (filamin)	17.7168	4.14704	84	10.6699	3.41547	32	0.731573	4.87709
h11346_g1	Smp_041980 (ribosomal protein lp1)	666.316	9.38006	7180	401.298	8.64853	2845	0.731533	10.0615
h10690_g1	Smp_130940 (bet1)	63.0735	5.97896	1399	37.9878	5.24746	549	0.731498	6.67329
h15107_g1	Smp_167200 (ATPase family AAA domain containing protein 3 B)	14.136	3.8213	507	8.51452	3.08993	179	0.731373	4.5638
h14553_g1	Smp_027000 (abhydrolase domain containing protein FAM108C1)	22.6972	4.50444	351	13.6715	3.7731	135	0.731343	5.22376
h10866_g1	Smp_132740 (fatty acid desaturase 2)	69.1248	6.11113	2805	41.6767	5.38117	1103	0.729963	6.80479
h5106_g1	Smp_049520 (WD repeat containing protein 61)	115.29	6.84912	2634	69.5209	6.11937	1040	0.729748	7.53769
h10328_g1	Smp_036220 (histone H2B)	296.847	8.21358	3889	179.004	7.48385	1541	0.729729	8.8974
h18485_g1	Smp_080680 (MAP kinase activating death domain)	13.3227	3.73581	73	8.03548	3.00638	26	0.729431	4.48273
h2453_g1	Smp_180000 (ribosomal protein S9)	481.512	8.91143	7050	290.471	8.18225	2797	0.729177	9.59429
h15081_g1	Smp_179560 (multiple inositol polyphosphate phosphatase)	24.8872	4.63733	1294	15.0152	3.90835	500	0.728983	5.35411
h17496_g1	Smp_172590 (family S10 unassigned peptidase (S10 family))	14.4228	3.85028	471	8.70266	3.12146	178	0.728826	4.59249
h12549_g1	Smp_167630 (zinc transporter foi)	13.9761	3.80489	678	8.43493	3.07638	241	0.728511	4.54912
h10569_g1	Smp_160060 (hypothetical protein)	31.3514	4.97046	630	18.9227	4.24204	245	0.728417	5.68016
h33429_g1	Smp_196350 (RNA:RNP complex 1 interacting phosphatase)	53.657	5.74569	326	32.394	5.01765	128	0.728042	6.44379
h15945_g1	Smp_052790 (serologically defined colon cancer antigen 1)	7.67743	2.94062	332	4.63559	2.21275	102	0.727872	3.73477
h10635_g1	Smp_038100 (ATP synthase, H+ transporting, mitochondrial F1)	160.35	7.32508	5828	96.8221	6.59726	2308	0.727815	8.01219
h13466_g1	Smp_048080 (large subunit gtpase 1)	8.2295	3.04081	271	4.96975	2.31317	98	0.727633	3.82774
h18084_g3	Smp_160230 (polyprotein), Smp_199470 (acyl CoA:glycerol 3 phosphate acyltransferase)	9.10355	3.18643	62	5.50014	2.45947	17	0.72696	3.96382
h16885_g1	Smp_029370 (protein IMPACT)	42.9727	5.42535	1572	25.9706	4.69881	606	0.726542	6.12811
h18483_g1	Smp_107700 (endonuclease reverse transcriptase)	31.5091	4.9777	2153	19.0437	4.25124	817	0.726457	5.68798
h17073_g1	Smp_100540 (hypothetical protein)	10.4156	3.38067	108	6.29519	2.65425	40	0.726423	4.14656
h12734_g1	Smp_043780 (protein FAM173B)	40.4411	5.33775	702	24.4483	4.61166	270	0.72609	6.04197
h10232_g1	Smp_164440 (hypothetical protein)	67.7384	6.0819	2144	40.9527	5.35589	840	0.726016	6.7773
h12526_g1	Smp_175250 (26S proteasome non ATPase regulatory subunit)	20.1595	4.33339	1763	12.1882	3.60741	678	0.725978	5.05951
h16167_g1	Smp_047440 (zinc finger CCHC domain containing protein 8)	15.6234	3.96564	287	9.44738	3.23991	91	0.725721	4.70436
h13010_g1	Smp_134440.2 (NADP dependent malic enzyme, mitochondrial)	111.87	6.80568	5061	67.6611	6.08026	2004	0.725423	7.4961
h14349_g4	Smp_191130 (hypothetical protein)	22.314	4.47988	202	13.497	3.75457	78	0.725311	5.20207
h6344_g1	Smp_099150 (Pleckstrin protein domain containing family)	86.5184	6.43493	2038	52.3556	5.71027	806	0.724663	7.12798
h11834_g1	Smp_009300 (hypothetical protein)	7.13032	2.83397	160	4.31616	2.10975	57	0.724218	3.63767
h16755_g1	Smp_134010 (zinc finger protein ZPR1)	29.027	4.85932	927	17.573	4.13529	361	0.724033	5.57289
h12144_g1	Smp_133690 (discoidin domain containing receptor 2)	4.66506	2.2219	61	2.82465	1.49807	20	0.723825	3.08572
h10666_g1	Smp_046020 (protein phosphatase 1 regulatory subunit 7)	41.8399	5.38681	1414	25.3403	4.66336	555	0.723446	6.09128
h10929_g1	Smp_012280 (hypothetical protein)	81.8012	6.35405	2813	49.5446	5.63066	1113	0.723395	7.04817
h16883_g1	Smp_047870	21.8363	4.44866	634	13.2273	3.72545	229	0.72321	5.17247
h16523_g3	Smp_201040 (hypothetical protein)	15.8059	3.98239	97	9.57555	3.25936	37	0.723035	4.72145
h13178_g1	Smp_036250 (protein slowmo)	63.3114	5.98439	1783	38.3575	5.26144	696	0.722956	6.68186
h17662_g2	Smp_102780 (N methyl D aspartate receptor associated)	23.9572	4.58239	236	14.5181	3.85978	88	0.722604	5.30288
h15586_g1	Smp_171260 (pachytene checkpoint protein 2)	5.89539	2.55959	104	3.57308	1.83717	36	0.722417	3.38798
h14635_g1	Smp_049880 (nuclear pore glycoprotein p62)	7.31021	2.86991	215	4.43158	2.14782	77	0.722093	3.6715
h13852_g1	Smp_142010	40.3721	5.33529	1283	24.4759	4.61329	495	0.721999	6.04107
h10608_g1	Smp_054410 (Adenine phosphoribosyltransferase, catalyzes the)	70.9951	6.14965	1395	43.0562	5.42815	552	0.721498	6.84613
h10650_g1	Smp_066340	18.4907	4.20873	468	11.2149	3.48734	180	0.721391	4.94043
h17977_g1		7.22046	2.85209	202	4.37931	2.13071	61	0.721385	3.65533
h6054_g1	Smp_073540 (prefoldin subunit 5)	161.297	7.33358	3735	97.8476	6.61246	1479	0.721112	8.02317
h16183_g8	Smp_199470 (acyl CoA:glycerol 3 phosphate acyltransferase)	7.91544	2.98467	78	4.80202	2.26364	25	0.721028	3.77794
h15667_g1	Smp_213620 (hypothetical protein)	54.1262	5.75825	1016	32.8388	5.03733	401	0.720925	6.45886
h15417_g1	Smp_158090 (BTB:POZ domain containing protein 12)	9.62465	3.26673	303	5.84077	2.54616	112	0.720576	4.04137
h13705_g1	Smp_008900 (eukaryotic translation)	88.2062	6.46281	7063	53.532	5.74233	2802	0.720479	7.15723
h16287_g1	Smp_151070 (transcription elongation factor spt5)	10.8084	3.43409	533	6.56062	2.71383	199	0.720254	4.19921
h16100_g1	Smp_134210 (peptidase inhibitor 16)	23.9185	4.58005	2502	14.5196	3.85993	972	0.720129	5.30152
h17316_g1	Smp_184360 (hepatotoxic ribonuclease omega 1)	9.50164	3.24818	157	5.76902	2.52833	58	0.719852	4.0242
h17458_g1	Smp_163750 (otoferlin)	5.18749	2.37504	281	3.14966	1.65519	95	0.719843	3.22298
h16721_g3	Smp_004040 (transcriptional adapter 2 beta)	14.3286	3.84082	351	8.71186	3.12298	126	0.717841	4.58739
h1942_g1	Smp_121640 (general transcription factor IIF, polypeptide 2)	33.6978	5.07458	782	20.4916	4.35696	307	0.717621	5.78632
h16289_g1	Smp_089290 (alpha galactosidase:alpha n)	94.4531	6.56153	4581	57.47	5.84474	1823	0.71679	7.25666
h15229_g1	Smp_154770 (signal peptide peptidase 2B)	26.1086	4.70645	775	15.8866	3.98974	294	0.716711	5.42611
h25626_g1	Smp_036940 (protein transport protein Sec61 subunit)	593.457	9.213	2663	361.114	8.49631	1066	0.716688	9.90022
h79062_g1	Smp_078270 (mps one binder kinase activator 2 like)	15.9512	3.99559	498	9.70715	3.27905	191	0.71654	4.73651
h13289_g1	Smp_171490 (Vacuolar protein sorting associated protein 13D)	16.9259	4.08116	104	10.301	3.36471	40	0.716453	4.819
h15354_g1	Smp_122830 (Ataxin 2, N terminal,domain containing protein)	16.5788	4.05127	981	10.0908	3.33497	377	0.716294	4.79023
h65826_g1	Smp_087330 (hypothetical protein)	59.2364	5.88841	1294	36.057	5.17221	513	0.716203	6.58937
h16145_g1	Smp_145810	24.8409	4.63465	969	15.1218	3.91855	378	0.716093	5.35624
h16434_g1	Smp_130910 (claudin protein; septate junction protein)	8.68221	3.11806	215	5.2862	2.40223	79	0.715831	3.90385
h14071_g2	Smp_006550 (glutaredoxin 3)	31.7299	4.98777	1737	19.3207	4.27208	682	0.715692	5.70184
h9820_g1	Smp_123270 (Sj Ts1)	705.3	9.46209	7093	429.649	8.74702	2843	0.715077	10.1497
h10915_g1	Smp_176350 (contactin; neuroglian; septate junction protein)	7.29321	2.86655	297	4.44292	2.15151	106	0.715046	3.67086
h16350_g1	Smp_173150 (cd63 antigen)	66.5452	6.05626	1731	40.539	5.34124	682	0.715025	6.75601
h16380_g1	Smp_130590 (E3 ubiquitin protein ligase MYLIP)	15.9284	3.99353	138	9.70579	3.27885	53	0.714686	4.73521
h14539_g2	Smp_160180 (hypothetical protein)	5.76669	2.52774	95	3.51423	1.81321	33	0.714535	3.3619
h10340_g1	Smp_040440 (centrosomal protein of 76 kDa)	6.18125	2.6279	100	3.76738	1.91356	33	0.714337	3.45268
h14130_g1	Smp_004360 (coiled coil domain containing protein 124)	113.901	6.83163	3435	69.4234	6.11735	1371	0.714282	7.5261
h17444_g1	Smp_127870 (neurotrimin (hnt))	6.1352	2.61711	222	3.73966	1.90291	78	0.714204	3.44292
h14109_g1	Smp_085780 (hypothetical protein)	16.4878	4.04333	309	10.0568	3.3301	119	0.713225	4.7837
h5467_g1	Smp_071600	91.8697	6.52152	1761	56.0394	5.80837	724	0.713149	7.21829
h14647_g1	Smp_089000.2 (translocon associated protein subunit delta; translocon associated protein delta subunit)	118.913	6.89376	2295	72.5395	6.18069	917	0.713068	7.58836
h8014_g1	Smp_004980 (39S ribosomal protein L20, mitochondrial)	63.1851	5.98151	755	38.5471	5.26855	297	0.712963	6.68274
h9416_g1	Smp_081460.3 (6 phosphogluconolactonase)	25.2853	4.66023	432	15.4259	3.94729	169	0.712941	5.38236
h18461_g4	Smp_131580 (lysosomal alpha mannosidase)	29.1966	4.86773	275	17.8145	4.15498	108	0.712744	5.5853
h7656_g1	Smp_084900 (translation initiation factor eIF 2B subunit)	47.5476	5.5713	1206	29.014	4.85868	478	0.712622	6.27727
h4451_g1		4.47762	2.16273	64	2.73268	1.45032	21	0.712414	3.03743
h12944_g1	Smp_115060 (hypothetical protein)	31.3047	4.96831	958	19.1085	4.25614	377	0.712162	5.68407
h5408_g1	Smp_199730 (cytochrome c oxidase subunit XV assembly)	98.2105	6.6178	3679	59.9791	5.90639	1470	0.711417	7.3146
h16388_g1	Smp_069670 (vacuolar protein sorting (vps33))	40.214	5.32963	2035	24.5607	4.61828	777	0.711348	6.03946
h12380_g1	Smp_096750 (40S ribosomal protein S13)	294.733	8.20326	4129	180.098	7.49264	1658	0.710629	8.8943
h7192_g1	Smp_078520 (hypothetical protein)	120.865	6.91725	1563	73.8767	6.20705	621	0.710207	7.61281
h16293_g2	Smp_176490 (hypothetical protein)	24.8378	4.63447	934	15.184	3.92448	366	0.709988	5.35832
h9831_g1	Smp_166120 (vesicle transport protein got1b)	116.255	6.86115	2038	71.0718	6.1512	816	0.709944	7.55709
h18292_g1	Smp_129250 (retinaldehyde binding protein)	16.4479	4.03983	539	10.0558	3.32995	166	0.709882	4.78155
h15775_g1	Smp_093690	22.858	4.51463	1128	13.9759	3.80487	441	0.709758	5.24161
h15479_g1	Smp_061650 (26S proteasome non ATPase regulatory subunit)	82.8101	6.37174	2385	50.6374	5.66213	953	0.709604	7.0709
h17401_g1	Smp_179130 (hypothetical protein)	40.6133	5.34388	678	24.8363	4.63438	261	0.709506	6.05419
h17231_g1	Smp_058170.2 (fragile X mental retardation 1)	32.0806	5.00363	1913	19.626	4.29469	755	0.708937	5.71991
h9737_g1	Smp_203980 (rab6 interacting)	6.53329	2.70781	110	3.99698	1.99891	32	0.708898	3.52736
h12921_g1	Smp_145120 (double C2 domains, beta)	20.0942	4.32871	817	12.2941	3.6199	307	0.708813	5.06127
h7483_g1	Smp_125510 (cadherin), Smp_093540.2 (activin receptor type 1)	5.65517	2.49957	98	3.4602	1.79085	28	0.708716	3.33848
h12567_g1	Smp_096760 (phosphoglycerate mutase)	547.876	9.09771	11850	335.262	8.38914	4770	0.708562	9.78813
h13133_g1	Smp_071970 (chloride channel protein 3)	27.1073	4.76061	1544	16.5903	4.05227	554	0.70834	5.48213
h13826_g1	Smp_120320 (splicing factor 3A subunit 1)	30.4031	4.92615	1321	18.6086	4.2179	521	0.708247	5.6442
h16667_g1	Smp_173940 (frizzled), Smp_133440 (hypothetical protein)	10.8422	3.43859	159	6.63651	2.73042	56	0.708161	4.20779
h12835_g1	Smp_031590 (cAMP responsive element binding protein)	91.6753	6.51846	1811	56.1196	5.81043	725	0.708028	7.21718
h17322_g1	Smp_053990 (RNA polymerase II associated protein 3)	15.4942	3.95365	410	9.48618	3.24583	140	0.707826	4.69935
h18084_g7	Smp_199470 (acyl CoA:glycerol 3 phosphate acyltransferase)	84.0715	6.39354	1584	51.4738	5.68577	637	0.707778	7.09324
h570_g1		16.3799	4.03386	75	10.03	3.32625	29	0.707605	4.77663
h15894_g1	Smp_180180.3, Smp_180180 (nucleotide exchange factor SIL1)	30.2559	4.91914	1889	18.5276	4.21161	695	0.707536	5.63759
h16643_g1	Smp_055130	37.6699	5.23534	1153	23.0696	4.52792	457	0.70742	5.94812
h10416_g1	Smp_073050 (hypothetical protein)	49.2675	5.62257	613	30.1731	4.91519	244	0.707376	6.32985
h66411_g1	Smp_161920 (actin)	286.5	8.16239	1707	175.472	7.4551	687	0.707291	8.85478
h17134_g1	Smp_213490 (hypothetical protein)	26.2901	4.71645	942	16.1072	4.00964	349	0.706811	5.43953
h18081_g1	Smp_123060 (protein transport protein sec16a)	13.5015	3.75505	432	8.27223	3.04828	148	0.706771	4.5093
h14374_g1	Smp_169470 (RAB18, member RAS oncogene family)	53.4757	5.74081	1334	32.7769	5.03461	532	0.706204	6.44713
h12035_g1	Smp_035790 (60S ribosomal protein L44)	383.795	8.58419	4196	235.246	7.87803	1691	0.706167	9.27622
h16745_g1	Smp_134820 (5 hydroxytryptamine receptor 1B)	29.9741	4.90564	352	18.3732	4.19953	139	0.706114	5.6249
h4586_g1	Smp_001500 (eukaryotic translation initiation factor 4E)	335.392	8.38971	6473	205.655	7.68408	2609	0.705624	9.08227
h14182_g1	Smp_149430 (phenylalanyl tRNA synthetase)	15.804	3.98222	613	9.69091	3.27663	237	0.705588	4.72764
h9816_g1	Smp_172110 (protein disulfide isomerase A6)	78.9226	6.30237	2726	48.3977	5.59687	1092	0.705498	7.00361
h9260_g1	Smp_203630 (hypothetical protein)	181.725	7.50561	8548	111.463	6.80042	3414	0.705188	8.20059
h13113_g1	Smp_143960	7.71535	2.94773	58	4.73279	2.24269	22	0.705041	3.74933
h18449_g5	Smp_191250 (reverse transcriptase)	22.477	4.49038	102	13.7888	3.78543	40	0.704949	5.21978
h11931_g1	Smp_059350.2 (der1 protein derlin)	58.664	5.8744	2298	35.9908	5.16956	876	0.704846	6.57976
h14321_g1	Smp_001410 (glyoxalase domain containing protein 4)	211.839	7.72682	5329	129.974	7.02208	2125	0.704743	8.42128
h13800_g1	Smp_093450 (u3 small nucleolar rna associated protein 6)	12.4905	3.64276	487	7.66376	2.93805	186	0.704704	4.40287
h15977_g1	Smp_044020 (mitochondrial folate transporter:carrier)	17.9542	4.16625	410	11.0164	3.46158	155	0.704672	4.90547
h13858_g1	Smp_169940 (hypothetical protein)	9.0207	3.17324	330	5.5369	2.46908	108	0.704161	3.95955
h15223_g3	Smp_046160 (protein phosphatase inhibitor 2)	140.912	7.13865	1590	86.5134	6.43485	640	0.703795	7.83558
h5660_g1	Smp_143780 (dynein light chain)	141.533	7.14499	1898	86.896	6.44122	764	0.703777	7.8419
h15407_g1	Smp_085310.2 (26S proteasome regulatory subunit S3)	44.1158	5.46322	1842	27.088	4.75958	734	0.703643	6.174
h13766_g9	Smp_199470 (acyl CoA:glycerol 3 phosphate acyltransferase)	9.38358	3.23014	139	5.76229	2.52664	52	0.703497	4.01309
h9468_g1	Smp_079450 (ubiquinol cytochrome c reductase core protein)	56.5173	5.82062	2108	34.709	5.11724	833	0.703384	6.52711
h11865_g1	Smp_097740 (hypothetical protein)	52.7098	5.72	1354	32.3725	5.0167	541	0.703303	6.42765
h15067_g1	Smp_091300 (U1 small nuclear ribonucleoprotein C)	114.162	6.83494	1310	70.1253	6.13186	527	0.703074	7.53362
h6992_g1	Smp_164770 (autophagy protein 5)	34.1523	5.09391	970	20.9802	4.39096	385	0.702953	5.81077
h16481_g1	Smp_025670 (Zinc finger, C2H2 type domain containing protein)	10.6771	3.41645	444	6.55995	2.71369	168	0.702769	4.1888
h13042_g1	Smp_005060 (hypothetical protein)	24.384	4.60786	706	14.9859	3.90553	270	0.702329	5.33521
h12087_g1	Smp_169670.2 (DNA binding death effector domain containing protein)	7.3902	2.88561	97	4.54338	2.18377	31	0.701847	3.69305
h12146_g1	Smp_141140 (arginine:serine rich coiled coil protein 2)	63.4778	5.98818	1769	39.0354	5.28671	683	0.701472	6.69367
h15395_g1	Smp_122840 (Eukaryotic translation initiation factor 5)	728.523	9.50883	24063	448.15	8.80784	9740	0.700992	10.2017
h14473_g1	Smp_179650	124.758	6.96299	2456	76.7493	6.26208	990	0.70091	7.66183
h14739_g1	Smp_147120 (DDRGK domain containing protein 1)	21.5278	4.42813	252	13.2455	3.72743	99	0.700705	5.16081
h15309_g1	Smp_089630 (polyglutamine binding protein)	24.8534	4.63537	925	15.2922	3.93472	365	0.700648	5.36266
h10862_g1	Smp_000880	288.034	8.17009	3826	177.295	7.47001	1540	0.700087	8.8652
h14914_g1	Smp_030870 (interleukin 1 receptor associated kinase)	12.7585	3.67339	277	7.85341	2.97332	99	0.700072	4.43376
h18033_g1	Smp_173990 (rab11)	14.4455	3.85255	577	8.89205	3.15252	209	0.700031	4.60511
h17081_g2	Smp_031940 (dual specificity mitogen activated protein)	9.38542	3.23042	373	5.77905	2.53083	140	0.699589	4.01475
h12351_g1	Smp_000300 (WD repeat containing protein 19)	28.6677	4.84136	151	17.6531	4.14185	56	0.699511	5.5644
h6529_g1	Smp_022330 (dnaJ subfamily B)	227.283	7.82835	5762	140.061	7.12991	2332	0.698436	8.52491
h209_g1	Smp_047330 (hypothetical protein)	17.1316	4.09859	551	10.5579	3.40025	215	0.698339	4.84245
h52015_g1	Smp_079490 (eukaryotic translation initiation factor 4b:4h)	259.276	8.01834	7639	159.791	7.32004	3093	0.698305	8.71447
h16772_g3	Smp_158820 (myotubularin protein 13), Smp_032120 (hypothetical protein)	114.401	6.83796	2132	70.5056	6.13967	837	0.69829	7.53844
h12103_g1	Smp_036590 (Regulator of differentiation 1)	92.4465	6.53055	4447	56.9829	5.83246	1767	0.698089	7.23294
h16961_g3		53.3345	5.737	480	32.8833	5.03928	191	0.697715	6.44655
h9214_g1	Smp_140840 (inositol 1,4,5 trisphosphate 3 kinase B)	106.751	6.7381	4204	65.8186	6.04042	1697	0.697677	7.43937
h10096_g1	Smp_210570 (eukaryotic translation initiation factor 3)	87.2254	6.44668	2649	53.7864	5.74917	1068	0.697507	7.14987
h17339_g1	Smp_133390 (CAP Gly domain containing linker protein 4)	10.1892	3.34897	309	6.28326	2.65151	117	0.697454	4.12701
h5619_g1	Smp_171120 (solute carrier family 35 member b1)	25.4245	4.66815	612	15.6826	3.9711	236	0.697053	5.39599
h15762_g3	Smp_025010 (casein kinase II beta subunit)	27.4517	4.77882	189	16.9386	4.08224	75	0.69658	5.50431
h16847_g1	Smp_022960 (aldehyde dehydrogenase, mitochondrial)	37.1102	5.21375	1453	22.9001	4.51728	571	0.696466	5.93098
h12643_g1	Smp_033540 (carbonyl reductase 1)	165.778	7.37311	3843	102.306	6.67675	1556	0.696359	8.07191
h38048_g1	Smp_194620 (possible rna methyltransferase)	62.4638	5.96495	1526	38.5518	5.26873	614	0.696222	6.67264
h14421_g1	Smp_197480 (hypothetical protein)	18.3351	4.19653	686	11.3171	3.50043	258	0.696107	4.93791
h9135_g1	Smp_030150 (hypothetical protein)	12.8586	3.68466	421	7.9386	2.98889	157	0.695778	4.44607
h9082_g1	Smp_202980 (hypothetical protein)	84.7659	6.40541	1229	52.3328	5.70964	496	0.69577	7.10956
h13219_g1	Smp_048620 (exosome complex component RRP45)	20.4438	4.35359	613	12.622	3.65787	223	0.69572	5.09025
h14821_g1	Smp_154930 (DNA polymerase delta subunit 3)	23.0882	4.52908	623	14.2547	3.83337	221	0.695719	5.26089
h11824_g1	Smp_063540 (Growth inhibition and differentiation)	40.1428	5.32707	909	24.79	4.63169	356	0.695379	6.04293
h17712_g3	Smp_080700.3 (jnk:sapk associated protein)	5.685	2.50716	174	3.51109	1.81192	47	0.695239	3.34994
h12876_g1	Smp_055390 (ctd nuclear envelope phosphatase 1)	18.6606	4.22192	586	11.5253	3.52673	230	0.695195	4.96282
h15861_g1	Smp_052890 (hypothetical protein)	17.3925	4.12039	373	10.7425	3.42526	137	0.695131	4.86468
h17670_g1	Smp_005880 (phosphoenolpyruvate carboxykinase)	40.4359	5.33756	949	24.9777	4.64257	380	0.694999	6.05341
h14250_g1	Smp_057930 (protoheme IX farnesyltransferase)	17.8992	4.16182	842	11.0569	3.46688	330	0.694944	4.90478
h9115_g1	Smp_175960 (speckle type POZ protein)	33.0373	5.04602	1025	20.4112	4.35129	409	0.694733	5.76682
h16865_g1	Smp_079000 (Charged multivesicular body protein 1b 2)	148.762	7.21686	2942	91.9428	6.52266	1188	0.694199	7.9171
h18411_g2	Smp_123600 (RNA binding protein)	14.0795	3.81553	717	8.70188	3.12133	319	0.694199	4.57176
h15754_g2	Smp_139010 (hypothetical protein)	7.35752	2.87922	117	4.54787	2.18519	43	0.694028	3.6899
h16552_g1	Smp_136520 (general transcription factor iih subunit 2)	30.3189	4.92215	966	18.7431	4.22829	385	0.69386	5.64564
h15584_g1	Smp_041760 (chromodomain helicase DNA binding protein 2)	53.9603	5.75383	2260	33.3606	5.06007	780	0.693753	6.46468
h15050_g2	Smp_140000 (tetraspanin CD63 receptor)	14.7177	3.87948	162	9.10036	3.18592	63	0.693557	4.63332
h15074_g1	Smp_042050 (CWF19 protein 2 like)	12.3405	3.62533	522	7.63064	2.9318	201	0.693525	4.39033
h7931_g1	Smp_171790 (hypothetical protein)	48.8004	5.60882	301	30.1775	4.9154	121	0.69342	6.32153
h16231_g1	Smp_039620 (lysosome associated membrane glycoprotein)	16.9389	4.08227	636	10.4754	3.38894	249	0.693333	4.82855
h18254_g1	Smp_017010.5 (hypothetical protein), Smp_017010.4 (hypothetical protein), Smp_017010	39.1882	5.29235	2883	24.2368	4.59913	1010	0.69322	6.00955
h17706_g2	Smp_002100 (Vesicle transport protein SFT2B)	182.138	7.50889	2769	112.648	6.81567	1124	0.693212	8.20841
h13086_g1	Smp_047110 (ATP dependent RNA helicase DDX52)	50.3668	5.6544	3269	31.1533	4.96131	1296	0.693088	6.36667
h13172_g2		11.0435	3.46513	102	6.83107	2.77211	39	0.693018	4.23837
h51706_g1	Smp_019690 (splicing factor u2af 65 kda subunit)	71.3008	6.15585	2595	44.1103	5.46305	1048	0.6928	6.86308
h17263_g1	Smp_154790 (DC STAMP domain containing protein 2), Smp_075390 (hypothetical protein), Smp_201970 (hypothetical protein)	19.2468	4.26655	481	11.9079	3.57385	131	0.692695	5.00696
h5864_g1	Smp_085640	50.0876	5.64638	1481	30.9958	4.954	596	0.69238	6.35902
h11431_g1	Smp_144030 (phosphatidate cytidylyltransferase), Smp_031360.2 (nuclear cap binding protein subunit 1)	7.45449	2.89811	53	4.61341	2.20583	17	0.692276	3.70795
h15692_g1	Smp_150930 (Alkylated repair protein alkB 7)	19.8767	4.31301	355	12.3038	3.62103	140	0.691978	5.05226
h12555_g1	Smp_172470 (netrin receptor unc5b), Smp_193700	90.0155	6.4921	1872	55.7269	5.8003	746	0.691799	7.19714
h16950_g1	Smp_900040 (NADH dehydrogenase subunit 2), Smp_107700 (endonuclease reverse transcriptase)	14.0753	3.81509	336	8.7145	3.12342	121	0.691674	4.57227
h9241_g1	Smp_028430 (anaphase promoting complex subunit 11)	245.018	7.93674	2619	151.725	7.24532	1060	0.691424	8.63569
h14975_g1	Smp_145420 (plexin A3)	5.32731	2.41341	275	3.29908	1.72207	75	0.691341	3.267
h10201_g1	Smp_100110 (DPH3)	215.728	7.75307	2636	133.597	7.06175	1072	0.69132	8.45255
h12712_g1	Smp_073830 (integrator complex subunit 11)	22.1995	4.47246	893	13.7494	3.78129	342	0.691164	5.20746
h18357_g2	Smp_083430 (hypothetical protein)	31.5088	4.97768	448	19.5162	4.2866	177	0.691084	5.70113
h16493_g1	Smp_047450 (synaptobrevin YKT6)	53.2939	5.7359	1662	33.0105	5.04485	670	0.691046	6.44798
h11145_g1	Smp_035110 (Protein CHMP7)	43.9612	5.45816	2043	27.2301	4.76713	809	0.69103	6.17375
h9001_g1	Smp_025340 (Mediator of RNA polymerase II transcription)	242.796	7.9236	5711	150.407	7.23272	2324	0.690874	8.62279
h17417_g2	Smp_145170 (TBC1 domain family 0A)	6.64167	2.73155	286	4.11511	2.04093	104	0.690617	3.55542
h1080_g1	Smp_136350 (ribonuclease P:MRP protein subunit POP5)	21.9623	4.45696	308	13.608	3.76638	122	0.690576	5.1926
h11603_g1		4.3447	2.11926	69	2.69291	1.42917	23	0.690092	3.00677
h17357_g1	Smp_063830 (GMP synthase (glutamine hydrolyzing))	32.7576	5.03376	1921	20.3038	4.34368	769	0.690075	5.75653
h15512_g1	Smp_015440 (hypothetical protein)	13.2481	3.72771	110	8.21341	3.03798	37	0.68973	4.48938
h15655_g1	Smp_156910.2 (hypothetical protein), Smp_180950 (band 3 anion transport protein)	5.29295	2.40407	100	3.28201	1.71458	44	0.689495	3.25927
h13774_g1	Smp_159940 (hypothetical protein)	73.0174	6.19017	2837	45.2772	5.50071	1138	0.689456	6.89838
h17031_g1	Smp_150740 (asparagine rich antigen)	22.3816	4.48424	1332	13.8788	3.79481	509	0.689432	5.21957
h11378_g1	Smp_033680 (Pre mRNA splicing factor cwc15)	31.9566	4.99804	657	19.8166	4.30864	263	0.689404	5.72173
h13816_g1	Smp_122490 (39S ribosomal protein L32, mitochondrial)	82.1489	6.36017	1040	50.9437	5.67083	421	0.689337	7.06709
h3075_g1	Smp_019060 (sec61 beta subunit)	77.7805	6.28134	770	48.2403	5.59217	312	0.689171	6.98892
h13730_g1	Smp_213870 (hypothetical protein)	24.5314	4.61656	460	15.2147	3.9274	183	0.689161	5.34859
h12620_g1	Smp_181460 (protein FAM188A)	31.4962	4.9771	1354	19.5346	4.28796	517	0.689147	5.70129
h488_g1	Smp_210750 (peptidyl prolyl cis trans isomerase)	44.9997	5.49184	556	27.9166	4.80305	224	0.688791	6.20782
h13718_g1	Smp_093310 (transcription factor E2F5)	29.2292	4.86934	808	18.1351	4.18072	323	0.688624	5.59587
h16798_g1	Smp_160290 (sodium:potassium dependent atpase beta subunit)	17.433	4.12375	516	10.8166	3.43517	203	0.688575	4.87034
h12437_g1	Smp_172190.2 (methyltransferase protein 14 like)	14.0977	3.81739	605	8.74741	3.12886	222	0.688529	4.57562
h16034_g2		8.42759	3.07512	80	5.22938	2.38664	30	0.68848	3.87351
h17405_g1	Smp_136150 (hypothetical protein)	9.0211	3.1733	290	5.59942	2.48528	81	0.688025	3.96537
h10936_g1	Smp_045070 (U3 small nucleolar RNA associated protein 15)	12.4487	3.63792	402	7.72795	2.95009	140	0.687839	4.4044
h11527_g1	Smp_203180 (hypothetical protein)	64.288	6.00648	1052	39.9146	5.31884	426	0.687632	6.71703
h16555_g1	Smp_038330 (nogo B receptor)	17.5283	4.13161	485	10.8836	3.44409	191	0.687523	4.87833
h9701_g1	Smp_137830 (hypothetical protein)	33.8259	5.08006	1211	21.0035	4.39256	486	0.687498	5.80295
h17926_g1	Smp_162220 (hypothetical protein)	13.725	3.77873	845	8.52304	3.09137	329	0.687363	4.53903
h15807_g1	Smp_164160 (tumor differentially expressed protein)	43.1275	5.43054	2347	26.7882	4.74353	865	0.687008	6.14803
h14199_g1	Smp_038210 (WW domain binding protein 2)	83.1408	6.37748	2217	51.6892	5.69179	901	0.685693	7.08566
h14547_g1	Smp_166010 (protein phosphatase PP2A regulatory subunit)	41.5896	5.37815	2358	25.857	4.69248	951	0.685667	6.09691
h14228_g1	Smp_212120 (f box only protein)	7.79197	2.96199	287	4.84499	2.27649	107	0.685495	3.76945
h15891_g1	Smp_083540 (Myotubularin protein 2)	36.7367	5.19915	2648	22.8475	4.51397	1003	0.685186	5.92087
h7521_g1	Smp_136090 (hypothetical protein)	33.6652	5.07319	811	20.9379	4.38805	326	0.685141	5.79709
h10992_g1	Smp_036270.10 (Splicing factor, arginine:serine rich 4), Smp_036270.4 (Splicing factor, arginine:serine rich 4)	169.313	7.40355	6394	105.312	6.71853	2603	0.685023	8.10656
h10291_g1	Smp_167160 (dynamin binding protein)	9.73873	3.28373	438	6.05927	2.59914	167	0.684589	4.07022
h8605_g1	Smp_194770 (taurocyamine kinase; creatine kinase; arginine kinase)	17.3803	4.11938	750	10.8152	3.43498	268	0.684399	4.86767
h9159_g1	Smp_068250 (protoporphyrinogen oxidase)	21.446	4.42264	88	13.3478	3.73853	35	0.684101	5.16164
h10021_g1	Smp_082030 (hypothetical protein)	457.153	8.83653	8859	284.577	8.15268	3627	0.683858	9.53669
h13000_g1	Smp_213770 (hypothetical protein)	17.4685	4.12668	396	10.8757	3.44304	131	0.683641	4.87501
h17420_g1	Smp_140100 (double stranded RNA binding protein zn72d)	11.5611	3.5312	637	7.19806	2.84761	228	0.683593	4.30445
h16699_g2	Smp_045420 (adipor receptor)	14.5789	3.86581	210	9.0778	3.18234	67	0.683468	4.62391
h14012_g1	Smp_026770 (small nuclear ribonucleoprotein associated)	106.713	6.73759	1616	66.459	6.05439	659	0.683197	7.44437
h25143_g1	Smp_054540 (Microtubule associated protein RP:EB family)	140.535	7.13478	5337	87.5444	6.45194	2180	0.682839	7.8397
h16939_g1	Smp_035730 (FGF receptor activating protein), Smp_141410 (cell adhesion molecule)	38.6633	5.27289	1823	24.0882	4.59026	691	0.682635	5.99439
h4658_g1	Smp_192170 (maguk p55 subfamily 6)	13.8923	3.79622	247	8.65626	3.11374	91	0.682471	4.55757
h14992_g1	Smp_176660 (hypothetical protein)	23.8283	4.5746	567	14.8484	3.89224	205	0.682363	5.31022
h7443_g1	Smp_059360 (pre mRNA splicing factor 18)	41.5439	5.37657	401	25.8879	4.69421	160	0.682358	6.0966
h13643_g1	Smp_008320 (3'(2'), 5' bisphosphate nucleotidase)	24.7522	4.62949	630	15.4265	3.94734	252	0.682145	5.36383
h11083_g1	Smp_125800 (26S proteasome non ATPase regulatory subunit)	22.4158	4.48644	941	13.9707	3.80433	336	0.682113	5.22444
h7159_g1	Smp_093440 (ribosomal protein s5a)	584.976	9.19223	9509	364.589	8.51013	3899	0.682106	9.89264
h18479_g1	Smp_107700 (endonuclease reverse transcriptase)	102.284	6.67644	9856	63.7604	5.99459	4077	0.681849	7.38409
h11500_g1	Smp_091390.2 (hypothetical protein)	24.8501	4.63518	847	15.4945	3.95369	339	0.681493	5.36963
h52186_g1	Smp_213820 (cornichon, putative)	73.0118	6.19006	997	45.5279	5.50868	406	0.681379	6.90135
h6365_g1	Smp_085830 (hypothetical protein)	7.94457	2.98997	96	4.95434	2.30869	36	0.681276	3.7969
h11412_g1	Smp_046030 (u6 snRNA associated Sm protein LSm1)	120.531	6.91326	1921	75.1685	6.23206	785	0.681201	7.61985
h12458_g1	Smp_019920 (hypothetical protein)	70.0256	6.12981	1503	43.6776	5.44882	612	0.680988	6.84176
h5291_g1	Smp_042790 (dolichol phosphate mannosyltransferase)	26.7598	4.742	491	16.6937	4.06123	197	0.680765	5.47423
h11129_g1	Smp_008830 (SWI:SNF related, matrix associated, actin)	10.9779	3.45653	537	6.84858	2.77581	194	0.68072	4.23469
h13685_g1	Smp_021340	78.2462	6.28995	4101	48.8213	5.60944	1672	0.680511	7.00076
h5487_g1	Smp_040790 (peptidyl prolyl cis trans isomerase B)	520.339	9.02331	9954	324.705	8.34298	4086	0.680323	9.72459
h10410_g1	Smp_050130 (golgi to er traffic protein 4)	68.0719	6.08899	1998	42.4923	5.40913	814	0.679859	6.80173
h65666_g1	Smp_018020 (NADH dehydrogenase (ubiquinone) iron sulfur)	114.834	6.84341	1856	71.6862	6.16362	759	0.679787	7.5509
h10286_g1	Smp_031730 (signal peptidase 18 kDa subunit)	92.4252	6.53022	2140	57.6972	5.85043	874	0.679787	7.23957
h9557_g1	Smp_194170 (NADH dehydrogenase (ubiquinone) 1 alpha)	127.459	6.99389	1634	79.5774	6.31429	664	0.679607	7.7007
h11801_g1	Smp_014290	78.771	6.29959	1979	49.185	5.62015	799	0.679446	7.01074
h14877_g2	Smp_128870 (nibrin)	10.9533	3.4533	88	6.83931	2.77385	34	0.679445	4.2321
h12574_g1	Smp_014800.2 (pra1 protein)	53.5809	5.74365	1068	33.4615	5.06443	429	0.679219	6.46013
h9104_g1	Smp_030400 (cAMP dependent protein kinase type I beta)	44.4968	5.47563	1992	27.7902	4.79651	808	0.679122	6.19549
h14364_g1	Smp_049380	23.1267	4.53149	1497	14.4437	3.85237	599	0.679118	5.26942
h18304_g4	Smp_166840 (transcription initiation factor TFIID subunit 1)	9.89679	3.30696	73	6.18163	2.62799	28	0.678974	4.0941
h16317_g1	Smp_076650.2 (ORAI calcium release activated calcium modulator)	6.83487	2.77291	84	4.26972	2.09414	31	0.678771	3.59748
h16978_g2	Smp_092930 (hypothetical protein)	17.19	4.10349	345	10.7394	3.42484	131	0.678649	4.85446
h15195_g1	Smp_078730 (dihydroorotate dehydrogenase, mitochondrial)	18.9989	4.24784	434	11.8715	3.56943	169	0.678408	4.99415
h65493_g1	Smp_078640 (small nuclear ribonucleoprotein LsM3)	95.1019	6.5714	824	59.4385	5.89333	337	0.678078	7.28115
h13957_g1	Smp_156620 (integrin alpha 7)	8.4448	3.07806	671	5.27919	2.40032	254	0.677746	3.8801
h8399_g1	Smp_070770 (Ufm1 conjugating enzyme 1)	22.9385	4.5197	407	14.3413	3.84211	163	0.677597	5.25851
h26396_g1	Smp_180170 (ubiquitin conjugating enzyme E2 S)	70.6307	6.14222	1122	44.159	5.46463	458	0.677589	6.85536
h15924_g1	Smp_049910 (hypothetical protein)	20.523	4.35917	957	12.833	3.68179	382	0.677381	5.10249
h18474_g4	Smp_045590 (HEAT repeat containing protein 2)	44.8746	5.48783	320	28.0647	4.81069	130	0.67714	6.20827
h14833_g1	Smp_150920 (synaptotagmin)	4.61939	2.2077	96	2.88919	1.53067	33	0.677037	3.08892
h17429_g1	Smp_129260 (poly (ADP ribose) polymerase)	16.5277	4.04682	835	10.3407	3.37026	315	0.676557	4.80056
h14446_g1	Smp_028170.2 (hypothetical protein), Smp_028170	194.162	7.60112	7835	121.51	6.92494	3214	0.676181	8.30685
h18458_g2	Smp_073210 (ADP ribosylation factor interacting protein)	30.3172	4.92207	478	18.9742	4.24597	193	0.676098	5.65224
h4498_g1	Smp_019340 (Tetraspanin 3)	120.379	6.91144	2850	75.3524	6.23558	1169	0.675858	7.62008
h15979_g2	Smp_076490 (bone morphogenetic protein antagonist noggin)	6.32333	2.66069	243	3.9605	1.98568	89	0.675003	3.49619
h7552_g1	Smp_035200.4 (hsp40 subfamily A members 124)	463.45	8.85627	15580	290.309	8.18145	6419	0.674823	9.55987
h9124_g1	Smp_014660.2 (small GTP binding protein Rab10)	119.97	6.90653	4838	75.1939	6.23254	1987	0.67399	7.61592
h14825_g1	Smp_046740 (dihydrolipoamide dehydrogenase)	41.7867	5.38497	1605	26.1973	4.71135	653	0.673625	6.10819
h15245_g1	Smp_144870 (WD repeat containing protein 37)	42.8526	5.42131	1325	26.867	4.74776	539	0.673545	6.14404
h15250_g1	Smp_019950 (protein phosphatase 1 inhibitor potentiated by)	83.2957	6.38017	2686	52.2299	5.7068	1083	0.673367	7.09303
h15432_g1	Smp_141270 (caspase 8)	68.6242	6.10065	1732	43.0338	5.4274	709	0.673249	6.81581
h14452_g1	Smp_025550 (protein arginine N methyltransferase 7), Smp_213110 (zinc finger MYND domain containing protein 11)	18.2058	4.18633	544	11.4215	3.51368	192	0.672646	4.93675
h8656_g2	Smp_012050 (bolA protein 3 like)	47.3121	5.56414	380	29.684	4.89161	155	0.672522	6.28533
h12737_g1	Smp_000980 (high mobility group protein B1)	97.4983	6.60731	1970	61.1744	5.93486	808	0.67245	7.31897
h13121_g1	Smp_177790 (iron sulfur cluster scaffold protein)	123.991	6.95409	2980	77.8133	6.28194	1217	0.672147	7.66394
h15720_g1	Smp_163180 (protein SGT1)	5.65067	2.49842	452	3.54661	1.82644	163	0.671982	3.35011
h7052_g1	Smp_166600 (hypothetical protein)	88.4221	6.46634	2126	55.5092	5.79466	873	0.67168	7.17923
h14990_g1	Smp_091810 (Nuclear pore complex protein Nup153)	14.6091	3.86879	664	9.17497	3.1977	249	0.671088	4.63134
h7341_g1	Smp_127270 (Cytochrome b561:ferric reductase)	6.03307	2.59289	89	3.78915	1.92188	26	0.671017	3.43593
h18474_g2	Smp_147560 (Mediator of RNA polymerase II transcription)	15.7799	3.98001	68	9.91093	3.30902	27	0.670993	4.73827
h14832_g1	Smp_131800 (serine:threonine protein kinase OSR1)	38.5999	5.27053	1820	24.2451	4.59962	741	0.670905	5.9965
h25272_g1	Smp_018030 (vacuolar protein sorting associated protein 72)	19.3947	4.27759	562	12.1825	3.60673	225	0.67086	5.02579
h12447_g2	Smp_034400 (adaptor protein complex)	185.464	7.53499	3509	116.535	6.86462	1446	0.670371	8.24317
h8394_g1	Smp_036570 (cobw domain containing protein)	34.5384	5.11013	1056	21.7039	4.43988	421	0.670245	5.83901
h10134_g1	Smp_077090 (hypothetical protein)	332.644	8.37784	5126	209.074	7.70787	2118	0.669968	9.08406
h38065_g1	Smp_179460 (hypothetical protein)	373.945	8.54668	3068	235.049	7.87682	1268	0.669866	9.25265
h7094_g1	Smp_141720 (3-keto-dihydrosphingosine reductase)	30.0628	4.90991	1408	18.8965	4.24005	571	0.669859	5.64268
h13190_g1	Smp_056500 (proteasome (prosome macropain) subunit beta type)	411.481	8.68468	1993	258.698	8.01512	824	0.669559	9.39055
h17476_g1	Smp_160890 (STARP antigen)	6.38474	2.67463	415	4.01444	2.0052	153	0.669432	3.51086
h12995_g1	Smp_163750 (otoferlin)	12.1362	3.60125	51	7.63125	2.93192	20	0.669329	4.37625
h7555_g1	Smp_120630 (ubiquitin)	629.022	9.29697	8402	395.634	8.62802	3477	0.668944	10.0023
h15463_g1	Smp_047740 (26S proteasome non ATPase regulatory subunit 8)	99.853	6.64173	1989	62.8069	5.97285	819	0.668884	7.35456
h14692_g1	Smp_196040 (SHC transforming protein 3)	15.6982	3.97253	538	9.87443	3.3037	200	0.668831	4.73187
h6587_g1	Smp_144890 (cyclic AMP responsive element binding protein)	39.3088	5.29678	1488	24.7292	4.62814	607	0.668641	6.02321
h15435_g2	Smp_171880 (vacuolar protein sorting associated protein 8), Smp_171870 (synaptic vesicle 2 protein)	40.9878	5.35712	1842	25.7875	4.6886	703	0.668523	6.08269
h16848_g1	Smp_087810 (nucleolar GTP binding protein 2)	21.7501	4.44295	1304	13.6853	3.77455	525	0.668399	5.18727
h9653_g1		4.36286	2.12527	79	2.74519	1.45691	27	0.668368	3.01936
h5471_g1	Smp_069130.2 (heat shock protein 105 kDa)	132.561	7.05051	8343	83.4403	6.38267	3443	0.66784	7.76156
h13486_g1	Smp_084740 (ubiquitin carboxyl terminal hydrolase 14)	26.8026	4.7443	1017	16.8722	4.07658	412	0.667724	5.48139
h10431_g1	Smp_070200 (rna binding protein with serine rich domain)	47.4439	5.56815	1803	29.866	4.90043	738	0.667718	6.29112
h10009_g1	Smp_128170 (hypothetical protein)	41.8543	5.38731	1845	26.3519	4.71984	754	0.66747	6.11283
h16007_g1	Smp_019100 (EH domain containing protein 1)	23.9546	4.58223	1188	15.0829	3.91484	480	0.667389	5.32328
h9775_g1	Smp_030370 (calreticulin)	399.103	8.64062	11724	251.378	7.97371	4856	0.666904	9.34758
h15371_g1	Smp_146910 (choline acetyltransferase)	15.7621	3.97839	241	9.92893	3.31164	96	0.666748	4.73828
h17493_g3	Smp_166840 (transcription initiation factor TFIID subunit 1)	34.8533	5.12322	253	21.9569	4.45661	101	0.66662	5.85325
h51645_g1	Smp_057020 (ATP dependent RNA helicase DDX31)	615.638	9.26594	7011	387.841	8.59932	2906	0.666617	9.97223
h12723_g1	Smp_160410.2 (Transmembrane protein 106A)	168.144	7.39355	4288	105.94	6.72711	1773	0.666446	8.10373
h11642_g2	Smp_164990 (protein FAM76A)	13.1926	3.72166	319	8.31264	3.05531	126	0.666352	4.49219
h12636_g1	Smp_165910 (coiled coil domain containing protein 137)	21.2993	4.41274	425	13.4209	3.74641	165	0.666331	5.15867
h18308_g4	Smp_199470 (acyl CoA:glycerol 3 phosphate acyltransferase)	8.91065	3.15553	59	5.61531	2.48936	21	0.666166	3.95661
h11171_g2	Smp_052740 (Gamma soluble NSF attachment protein)	48.9776	5.61405	1122	30.8677	4.94802	460	0.666026	6.33709
h14260_g1	Smp_166590 (von Willebrand factor A domain containing protein), Smp_016750 (zinc finger protein 488), Smp_160730 (zinc finger protein), Smp_180990 (heat shock proteinB1 associated protein 1)	25.2054	4.65566	241	15.8872	3.98979	81	0.665866	5.39549
h13638_g1	Smp_106130.2 (stress 70 protein, mitochondrial)	81.8308	6.35457	3880	51.5814	5.68878	1599	0.665792	7.07052
h15408_g1	Smp_211100 (inner nuclear membrane protein man1)	9.31734	3.21992	495	5.87315	2.55413	191	0.665783	4.01707
h2419_g1	Smp_041650 (ribosomal protein S27)	318.579	8.31551	2727	200.822	7.64977	1130	0.665736	9.02348
h6278_g1	Smp_136950 (hypothetical protein)	70.9477	6.14868	918	44.7341	5.4833	378	0.665381	6.86644
h13951_g1	Smp_147140 (transient receptor potential cation channel), Smp_173010 (neuropeptide receptor a)	12.1855	3.60709	346	7.68454	2.94196	147	0.665135	4.38336
h65737_g1	Smp_017890 (u4:u6)	28.2164	4.81846	993	17.7949	4.15339	394	0.665075	5.55494
h12867_g1	Smp_068680 (secreted frizzled protein)	4.30411	2.10572	101	2.71459	1.44073	27	0.664983	3.00337
h14251_g1	Smp_158050 (global transcription activator snf2l2)	5.34015	2.41688	128	3.36837	1.75205	46	0.664828	3.27925
h533_g1	Smp_121160 (hypothetical protein)	36.6771	5.19681	1559	23.135	4.53201	637	0.6648	5.92629
h8596_g1	Smp_019750.2 (ATP synthase, subunit d)	494.2	8.94895	7393	311.781	8.28439	3068	0.664559	9.65639
h11592_g1	Smp_139940 (POU domain, class 6, transcription factor 2)	10.1726	3.34662	116	6.41959	2.68248	44	0.664141	4.13687
h18144_g1	Smp_016600 (solute carrier family 1)	59.3966	5.89231	3390	37.4888	5.22839	1395	0.663921	6.61302
h17744_g1	Smp_141510 (family S9 non peptidase ue (S09 family)), Smp_136690 (acetylcholinesterase)	7.94025	2.98918	178	5.01161	2.32527	28	0.663909	3.80239
h17222_g1	Smp_127180 (hypothetical protein)	23.9891	4.58431	388	15.1413	3.92042	150	0.663884	5.32662
h16623_g1	Smp_123530 (RNA methyltransferase1 variant)	20.7078	4.3721	590	13.0715	3.70835	238	0.663751	5.12016
h17431_g2	Smp_038630 (mitochondrial import inner membrane translocase), Smp_194520 (myst histone acetyltransferase 1)	11.4409	3.51612	258	7.22188	2.85237	85	0.66375	4.29739
h12124_g1	Smp_022730 (H:ACA ribonucleoprotein complex subunit)	27.9144	4.80294	622	17.6231	4.1394	253	0.663541	5.54032
h12724_g1	Smp_061560 (mitochondrial import inner membrane translocase)	28.4532	4.83052	344	17.9652	4.16713	140	0.663382	5.56737
h16486_g1	Smp_010710 (NADH dehydrogenase (ubiquinone) flavoprotein 1)	97.7477	6.61099	3602	61.728	5.94785	1489	0.663137	7.32621
h15871_g1	Smp_001080 (RIIa domain containing protein)	84.3845	6.39891	1874	53.2943	5.73591	774	0.662997	7.1156
h14436_g1	Smp_063380 (phosphoserine phosphatase)	56.4972	5.82011	966	35.6847	5.15724	377	0.662871	6.54198
h16130_g1	Smp_148210 (biogenic amine (5HT) receptor)	5.12327	2.35707	98	3.23605	1.69423	35	0.662832	3.2264
h12685_g1	Smp_165020 (transmembrane 9 superfamily protein member)	25.3982	4.66665	1406	16.0455	4.00409	571	0.662559	5.40748
h11031_g1	Smp_100140 (protein KRTCAP2 protein)	108.181	6.75731	2402	68.3489	6.09485	994	0.662463	7.47192
h15419_g1	Smp_146450 (hypothetical protein)	6.06847	2.60133	236	3.83428	1.93895	70	0.662379	3.44662
h11355_g1		14.4936	3.85735	216	9.15775	3.19499	86	0.662352	4.6236
h10899_g1	Smp_073390 (Alpha and gamma adaptin binding protein p34)	5.31916	2.4112	100	3.36102	1.7489	36	0.6623	3.27503
h16560_g2	Smp_117990 (reverse transcriptase), Smp_191250 (reverse transcriptase), Smp_211150 (MAGUK p55 subfamily)	10.5203	3.3951	72	6.64812	2.73295	26	0.662158	4.18336
h16044_g1	Smp_015050 (choline kinase)	102.297	6.67662	3286	64.66	6.0148	1360	0.661822	7.39195
h11947_g1	Smp_025010 (casein kinase II beta subunit)	309.62	8.27436	6635	195.723	7.61267	2757	0.661685	8.98397
h13029_g1	Smp_194600 (calcium binding mitochondrial carrier protein)	9.86944	3.30297	491	6.23896	2.64131	191	0.661661	4.09663
h15914_g1	Smp_180480 (ell associated factor 1)	24.4672	4.61278	763	15.469	3.95131	301	0.661467	5.35531
h17370_g1	Smp_077120 (protein kintoun)	7.39222	2.88601	531	4.6741	2.22469	201	0.66132	3.70778
h8804_g1	Smp_151180 (WD repeat containing protein 82)	48.4396	5.59811	1556	30.6284	4.9368	640	0.661315	6.32315
h14924_g1	Smp_020800 (cysteine and histidine rich domain containing protein)	82.435	6.36519	2305	52.1247	5.70389	953	0.66129	7.08278
h14113_g1	Smp_019620.2 (hypothetical protein)	6.63268	2.72959	83	4.19445	2.06848	31	0.66111	3.56403
h5537_g1	Smp_027610 (ribosomal protein S3)	571.986	9.15984	9927	361.795	8.49903	4131	0.660808	9.86848
h14880_g1	Smp_093100 (splicing factor u2af 35 kda subunit)	134.011	7.06621	2524	84.7804	6.40566	1047	0.660549	7.77999
h18212_g1	Smp_128960 (transcription initiation factor TFIID subunit 2), Smp_003110.2 (Nadrin protein)	10.6229	3.40911	184	6.7207	2.74861	70	0.660494	4.1972
h9843_g1	Smp_090220 (major facilitator superfamily domain containing protein)	5.84489	2.54718	177	3.69802	1.88675	53	0.660424	3.3982
h8431_g1	Smp_079220 (atp:adp antiporter)	396.913	8.63268	9796	251.14	7.97235	4076	0.660332	9.34219
h10939_g1	Smp_124160.2 (alkylated dna repair protein alkb 8)	38.789	5.27757	931	24.5438	4.61729	382	0.660289	6.00748
h11951_g1	Smp_174850 (RING box protein 1)	67.9085	6.08552	1866	42.9705	5.42527	763	0.660248	6.8058
h10042_g1	Smp_034190	123.566	6.94914	3503	78.196	6.28902	1453	0.660121	7.66365
h17116_g1	Smp_076400 (universal stress protein)	59.7027	5.89972	1735	37.7849	5.23974	716	0.659988	6.62187
h11196_g1	Smp_179610 (GTPase activating protein ZNF289)	35.8823	5.1652	1437	22.7101	4.50526	589	0.65994	5.89706
h9097_g1	Smp_050820 (Replication factor C 38 kDa subunit)	21.038	4.39492	482	13.3152	3.735	189	0.659918	5.14377
h13625_g1	Smp_095670 (Zinc finger CCCH domain containing protein 3)	33.3802	5.06092	1060	21.1308	4.40128	434	0.659646	5.7947
h24800_g1	Smp_019640	161.306	7.33366	4602	102.132	6.67429	1912	0.659365	8.04678
h11853_g1	Smp_062420.3 (mitochondrial import receptor subunit tom34)	534.106	9.06098	14140	338.192	8.4017	5890	0.659284	9.77033
h16306_g1	Smp_071950 (tetratricopeptide repeat protein 7B)	16.4472	4.03977	993	10.4157	3.38069	381	0.659077	4.80027
h2041_g1	Smp_091850 (glucosamine 6 phosphate isomerase)	35.3896	5.14525	633	22.4134	4.48629	255	0.658964	5.87782
h7235_g1	Smp_091800 (guanine nucleotide exchange factor mss4)	61.8003	5.94954	902	39.1431	5.29069	370	0.658854	6.67163
h11857_g1	Smp_006340 (transmembrane protein 85)	191.651	7.58234	2854	121.414	6.92379	1134	0.658548	8.29492
h10914_g1	Smp_199870 (hypothetical protein)	54.3639	5.76458	1652	34.4437	5.10617	660	0.658411	6.48876
h9595_g1	Smp_083720 (phosphate carrier protein mitochondrial)	162.265	7.34221	3997	102.821	6.68399	1662	0.658226	8.05575
h5522_g1	Smp_125960 (hypothetical protein), Smp_077120 (protein kintoun), Smp_161560 (hypothetical protein)	77.2546	6.27155	363	48.9586	5.61349	151	0.658058	6.9911
h11331_g1	Smp_044400 (WD repeat containing protein 92)	7.35505	2.87873	166	4.66226	2.22103	63	0.657706	3.70236
h10619_g1	Smp_202500 (hypothetical protein)	98.8254	6.62681	2540	62.6463	5.96916	1040	0.657652	7.34404
h11715_g1	Smp_087760 (Ferritin 1 heavy chain)	62.2961	5.96107	989	39.4909	5.30345	409	0.657624	6.68351
h7231_g1	Smp_082120 (ATP synthase, H+ transporting, mitochondrial F1)	256.656	8.00369	3562	162.716	7.34622	1482	0.657475	8.71552
h14161_g1	Smp_033660 (N acetylglucosamine 6 phosphate)	68.9708	6.10791	2362	43.7345	5.4507	978	0.657213	6.82916
h16186_g1	Smp_167430 (hypothetical protein)	12.5546	3.65014	256	7.96121	2.99299	87	0.657154	4.42732
h16554_g1	Smp_136930 (hypothetical protein)	42.7157	5.4167	1753	27.0887	4.75962	722	0.657076	6.14577
h17681_g1	Smp_090930.5 (hypothetical protein), Smp_090930.2 (hypothetical protein), Smp_090930.7 (hypothetical protein)	44.736	5.48337	1279	28.3716	4.82638	468	0.656989	6.21155
h13130_g1	Smp_157660 (ATP dependent rRNA helicase RRP3)	16.6689	4.05909	523	10.573	3.40232	179	0.656774	4.81977
h6330_g1	Smp_045940 (RNA polymerase II associated factor 1)	19.5985	4.29267	709	12.4317	3.63595	287	0.656719	5.04571
h14802_g1	Smp_071140 (adducin related protein)	51.3491	5.68227	2799	32.5751	5.0257	1156	0.656571	6.4081
h18113_g1		9.94643	3.31418	353	6.3107	2.6578	138	0.656379	4.10912
h67887_g1	Smp_154530 (mitochondrial ATP synthase B subunit)	79.5823	6.31438	1991	50.503	5.6583	826	0.65608	7.03436
h12328_g1	Smp_064870 (Dynein intermediate chain)	20.0331	4.32431	866	12.7138	3.66832	351	0.655995	5.07668
h16669_g2	Smp_070310 (ecotropic viral integration site 5 protein)	8.2135	3.038	117	5.21279	2.38206	45	0.65594	3.85063
h14057_g1	Smp_030300.2 (endoplasmin)	68.2392	6.09253	3785	43.3231	5.43706	1569	0.655465	6.81458
h11549_g1	Smp_104000.2 (hypothetical protein)	45.8865	5.52	573	29.1344	4.86465	233	0.655346	6.24832
h16997_g3	Smp_024120 (Ubiquinol cytochrome c reductase complex 14 kDa)	386.627	8.5948	6631	245.488	7.93951	2795	0.655291	9.30632
h16723_g1	Smp_146370 (hypothetical protein)	22.5336	4.494	1135	14.3094	3.8389	462	0.655109	5.24196
h14203_g1	Smp_065240 (GDP fucose protein O fucosyltransferase 1)	11.1973	3.48508	279	7.11107	2.83007	103	0.655012	4.27115
h13784_g1	Smp_015850.3 (hypothetical protein)	95.2468	6.5736	2833	60.5061	5.91901	1152	0.65459	7.29235
h12649_g1	Smp_100040.2 (hypothetical protein)	278.612	8.12211	4903	176.992	7.46754	2047	0.654577	8.8348
h8060_g1	Smp_092810 (transmembrane protein 33)	73.2282	6.19433	1732	46.5287	5.54005	719	0.654278	6.91596
h17755_g1	Smp_124520 (hypothetical protein)	40.5871	5.34295	1721	25.7895	4.68871	708	0.65424	6.07418
h12932_g1	Smp_068060 (serine:threonine protein kinase)	16.9808	4.08583	2049	10.7917	3.43186	792	0.653973	4.84662
h5525_g1	Smp_152010 (interferon stimulated exonuclease gene)	34.6705	5.11564	865	22.037	4.46185	349	0.653784	5.85069
h11165_g1	Smp_126020 (fumarate hydratase class I)	41.9581	5.39088	1874	26.6867	4.73805	774	0.652827	6.12194
h13517_g1	Smp_024150 (UBX domain containing protein 2)	46.0579	5.52538	1903	29.2947	4.87257	787	0.652811	6.2546
h13183_g1	Smp_034870 (AP 1 complex subunit beta 1)	42.0444	5.39384	2917	26.7455	4.74123	1205	0.652615	6.12495
h16096_g1	Smp_083730	398.873	8.63979	5382	253.794	7.98751	2252	0.652272	9.35241
h18058_g1	Smp_009580 (ubiquitin), Smp_046690 (polyubiquitin C)	18782.7	14.1971	126172	11951.2	13.5449	52802	0.65225	14.9076
h38187_g1	Smp_076230 (proteasome beta subunit)	146.546	7.19521	3342	93.2497	6.54303	1395	0.652181	7.91166
h6505_g1	Smp_053430 (hypothetical protein)	15.3989	3.94476	410	9.79887	3.29262	165	0.65214	4.71137
h11333_g1	Smp_056200 (isocitrate dehydrogenase (NAD+))	49.5266	5.63013	1497	31.5174	4.97808	620	0.652056	6.35833
h10961_g2	Smp_102330 (hypothetical protein)	17.9549	4.16631	612	11.4265	3.51431	227	0.651999	4.92512
h14918_g2	Smp_001590 (hypothetical protein)	46.8027	5.54852	837	29.7923	4.89687	337	0.651654	6.27789
h14002_g1	Smp_165470 (epidermal growth factor receptor)	10.5161	3.39453	376	6.69502	2.74309	125	0.651436	4.18675
h14681_g1	Smp_064380 (aspartate aminotransferase)	41.0413	5.359	1304	26.1314	4.70771	539	0.651291	6.09112
h12771_g1	Smp_027480 (NADH:ubiquinone dehydrogenase)	101.679	6.66788	2060	64.741	6.01661	850	0.651275	7.38733
h8897_g1	Smp_032580.2 (subfamily T1A non peptidase ue)	111.945	6.80664	3025	71.2809	6.15544	1262	0.651196	7.52533
h1199_g1	Smp_107200 (hypothetical protein)	73.4603	6.19889	2031	46.7767	5.54772	845	0.651175	6.92169
h9351_g1	Smp_058620 (serine:threonine protein kinase doa)	14.3891	3.8469	635	9.16516	3.19616	242	0.650745	4.6179
h13491_g1	Smp_000740.2 (multiubiquitin binding protein S5a, putative)	144.802	7.17794	4613	92.2614	6.52766	1928	0.650286	7.8952
h12204_g1	Smp_150800 (mediator complex subunit 28)	173.892	7.44205	3044	110.812	6.79197	1262	0.650076	8.15838
h14312_g1	Smp_002380 (ubiquitin domain containing protein UBFD1)	56.7375	5.82623	1573	36.159	5.17628	639	0.64995	6.553
h15027_g1	Smp_179590 (dual 3',5' cyclic AMP and GMP phosphodiesterase)	4.9395	2.30437	181	3.14819	1.65452	65	0.649841	3.18391
h16200_g1	Smp_123165 (Dynactin subunit 4)	30.7432	4.94219	1252	19.5959	4.29248	505	0.649711	5.68199
h11838_g1	Smp_054600 (pre mRNA splicing factor SPF27)	48.8244	5.60953	798	31.1212	4.95983	331	0.649705	6.33888
h17541_g1	Smp_141970 (deoxyribose phosphate aldolase)	23.0657	4.52768	171	14.7033	3.87807	67	0.649603	5.27683
h14631_g1	Smp_016340 (Mediator of RNA polymerase II transcription)	66.2426	6.04969	1209	42.2288	5.40016	498	0.649533	6.77441
h12884_g1	Smp_020270 (voltage-dependent calcium channel)	13.8986	3.79686	114	8.86088	3.14745	35	0.649414	4.57043
h1424_g1	Smp_139950 (homocysteine responsive endoplasmic)	107.752	6.75157	3601	68.7012	6.10226	1504	0.649301	7.47129
h14073_g1	Smp_198520 (transcription initiation factor tfiid subunit 8)	43.8612	5.45487	1127	27.9719	4.80591	460	0.648967	6.18652
h1452_g1	Smp_091170 (mitochondrial ribosomal protein, L36)	96.7928	6.59683	1310	61.7361	5.94804	547	0.648787	7.31767
h16660_g1	Smp_159910 (hypothetical protein), Smp_152900 (protein Wnt 1), Smp_176300 (dynein heavy chain), Smp_157350 (serine:threonine protein kinase ULK2), Smp_053610 (Seryl tRNA Synthetase), Smp_130080 (ankyrin repeat domain containing protein 45), Smp_170080 (solute carrier family 13), Smp_157010 (titin), Smp_212810 (zinc finger protein, putative), Smp_123950 (protein dpy 19 1)	37.6289	5.23377	264	24.0021	4.58509	66	0.648681	5.96881
h13788_g1	Smp_024800 (N6 adenine specific DNA methyltransferase 1)	15.1287	3.91922	193	9.65064	3.27062	60	0.648592	4.68814
h15304_g1	Smp_147630 (poly(ADP ribose) glycohydrolase ARH3)	24.4244	4.61025	801	15.582	3.96181	320	0.648444	5.35778
h14230_g1	Smp_152690 (CDK5 regulatory subunit associated protein)	43.6244	5.44706	671	27.8342	4.79879	261	0.648275	6.17909
h9357_g1	Smp_006230 (membralin)	29.2155	4.86866	1554	18.6446	4.22069	607	0.647973	5.61059
h17203_g1	Smp_158830 (transmembrane protein 1:tmem1b)	5.35048	2.41967	145	3.41458	1.77171	53	0.647958	3.28763
h13008_g1	Smp_078750 (tetraspanin 97e)	167.141	7.38492	5393	106.672	6.73704	2259	0.647883	8.10231
h3995_g1	Smp_149640 (tyrosine protein phosphatase non receptor type)	19.0056	4.24835	113	12.1297	3.60048	46	0.647877	5.00609
h4590_g1	Smp_158640 (28S ribosomal protein S17, mitochondrial)	20.6386	4.36727	269	13.1724	3.71944	106	0.647828	5.12147
h15050_g1	Smp_140000 (tetraspanin CD63 receptor)	13.8154	3.78821	121	8.81897	3.14061	46	0.647597	4.56282
h5344_g1	Smp_022320.2 (cytochrome c type heme lyase)	39.6921	5.31078	927	25.3373	4.66319	384	0.647593	6.04504
h12690_g1	Smp_007730	35.4851	5.14914	873	22.6532	4.50164	361	0.647499	5.88602
h13176_g1	Smp_126030 (pre B cell leukemia transcription factor 1)	26.6531	4.73623	1177	17.018	4.08899	484	0.647248	5.48127
h17906_g1	Smp_179300, Smp_179300.3 (cellular nucleic acid binding protein)	94.5526	6.56305	7137	60.3964	5.91639	2858	0.646656	7.28493
h16564_g1	Smp_059540 (signal recognition particle 54 kda protein)	22.7303	4.50654	885	14.5201	3.85998	352	0.646569	5.2574
h10794_g1	Smp_076880 (splicing factor 3a subunit 2)	32.2553	5.01146	886	20.6051	4.36493	366	0.646536	5.75115
h4557_g1	Smp_163610 (GST class mu; SM26:2 antigen; glutathione)	6975.24	12.768	119034	4457.65	12.1221	50094	0.645958	13.481
h17510_g2	Smp_174800 (zinc finger protein)	9.98384	3.3196	180	6.38078	2.67373	71	0.645862	4.11808
h12355_g1	Smp_060420	50.0281	5.64467	2737	31.9807	4.99913	1139	0.645536	6.37519
h7360_g1	Smp_174880 (FOG)	22.2629	4.47657	418	14.2322	3.83108	166	0.645489	5.22863
h17989_g1	Smp_074200, Smp_074200.2 (ubiquitin specific peptidase (c family))	23.4554	4.55185	1096	14.9963	3.90654	427	0.645307	5.30202
h10409_g1	Smp_066890 (40S ribosomal protein S10)	654.527	9.35431	7898	418.517	8.70914	3323	0.645166	10.0688
h13496_g1	Smp_037290 (protein frg1)	16.9381	4.0822	347	10.8306	3.43704	135	0.64516	4.84643
h289_g1	Smp_207080 (proteasome subunit alpha type 6)	106.351	6.73269	2017	68.0175	6.08783	845	0.64486	7.45425
h18166_g1	Smp_132510 (breast cancer type 1 susceptibility protein)	7.91117	2.98389	370	5.06039	2.33925	142	0.644641	3.80442
h13655_g1	Smp_058480 (high affinity cAMP specific 3' 5' cyclic)	7.03986	2.81555	89	4.50359	2.17108	34	0.644471	3.64886
h11932_g1	Smp_061560 (mitochondrial import inner membrane translocase)	102.841	6.68427	926	65.8089	6.04021	388	0.644059	7.40642
h16733_g1	Smp_050430 (traB domain containing protein)	21.0605	4.39647	643	13.4769	3.75242	255	0.644049	5.15126
h16625_g1	Smp_171280 (MAD2L1 binding protein)	21.3131	4.41367	537	13.6398	3.76975	213	0.643916	5.16804
h1442_g1	Smp_011860 (transcription factor LCR F1)	23.4596	4.55211	1080	15.0204	3.90885	444	0.64326	5.30305
h9102_g1	Smp_071830 (transcription initiation factor IIa subunit)	114.165	6.83497	1430	73.0981	6.19176	600	0.643211	7.5566
h26096_g1	Smp_075210.2 (prohibitin)	79.7085	6.31666	1839	51.0412	5.67359	770	0.64307	7.04166
h10555_g1	Smp_210810 (atpase asna1)	48.2269	5.59177	1531	30.8835	4.94877	638	0.642999	6.32392
h15186_g1	Smp_018290 (serine:threonine protein kinase 17A)	26.2241	4.71282	776	16.7943	4.0699	320	0.642918	5.46004
h11706_g1	Smp_069770 (NADH dehydrogenase (ubiquinone) flavoprotein 2)	151.739	7.24545	2870	97.1811	6.6026	1206	0.642848	7.96533
h1430_g1	Smp_103460.2 (eukaryotic translation initiation factor 2)	141.698	7.14668	3224	90.7884	6.50444	1350	0.64224	7.8672
h13845_g2	Smp_011660	15.0731	3.9139	226	9.65763	3.27167	83	0.642234	4.68542
h18124_g1	Smp_144940 (RUN domain containing protein 3B)	22.6787	4.50327	1133	14.5315	3.86111	420	0.642159	5.25589
h17808_g1	Smp_211290 (protein arginine N methyltransferase 3)	39.86	5.31687	1647	25.5413	4.67476	685	0.642111	6.05314
h5695_g1	Smp_066200 (cytochrome c oxidase polyprotein Vb)	124.178	6.95626	1707	79.5771	6.31428	711	0.64198	7.67775
h51644_g1	Smp_154010 (Halobacterial transducer protein VI)	1167.16	10.1888	14390	748.061	9.54701	6071	0.641778	10.9041
h2412_g1	Smp_054230 (hypothetical protein)	45.9149	5.52089	499	29.4283	4.87913	208	0.641759	6.25443
h9512_g1	Smp_005230.2 (reticulocalbin)	94.9085	6.56847	3339	60.8307	5.92673	1401	0.641737	7.29222
h12231_g1	Smp_166320 (hypothetical protein)	34.4652	5.10707	671	22.0908	4.46538	267	0.641693	5.8469
h8959_g1	Smp_010400 (Reactive oxygen species modulator 1)	93.8288	6.55196	1051	60.1448	5.91037	441	0.641592	7.27588
h8586_g1	Smp_012000 (neuronal acetylcholine receptor subunit alpha 6), Smp_187770 (endonuclease reverse transcriptase)	5.58618	2.48186	51	3.58098	1.84035	15	0.641507	3.34584
h14415_g1	Smp_078780 (dihydropyrimidinase protein 1)	21.6257	4.43467	1137	13.8636	3.79323	467	0.641444	5.1894
h13747_g1	Smp_067420 (splicing factor 3b subunit 4)	8.72145	3.12457	120	5.59212	2.48339	47	0.641173	3.93674
h14981_g1	Smp_126920 (transmembrane protein 184c)	15.3735	3.94237	223	9.85887	3.30142	69	0.640951	4.71328
h11674_g1	Smp_074870 (tRNA splicing ligase RtcB)	16.1465	4.01315	527	10.3559	3.37238	205	0.640766	4.78148
h11003_g2	Smp_019840.2 (DNA ligase 1)	24.3718	4.60714	1251	15.6328	3.9665	487	0.640639	5.35771
h14601_g1	Smp_150680 (tryptophanyl tRNA synthetase)	43.9541	5.45793	1208	28.1949	4.81736	492	0.640562	6.19277
h16813_g1	Smp_038840 (solute carrier family 25 4)	16.1462	4.01313	499	10.3573	3.37257	194	0.640556	4.78154
h16840_g1	Smp_052330 (asparagine linked glycosylation protein 11)	15.5185	3.95591	480	9.95461	3.31536	151	0.64055	4.72645
h11646_g1		5.53189	2.46777	81	3.54866	1.82728	30	0.640495	3.3335
h18061_g5	Smp_195110 (KRAB A domain containing protein)	7.67247	2.93969	204	4.92356	2.2997	79	0.639987	3.76511
h14955_g1	Smp_028730 (GDP mannose pyrophosphorylase B)	22.6502	4.50145	767	14.5353	3.86149	297	0.639968	5.25495
h15901_g2	Smp_198920 (Coatomer delta subunit)	28.0026	4.80749	604	17.971	4.1676	250	0.639894	5.55378
h11320_g1	Smp_035560.2 (hypothetical protein)	151.798	7.24601	2999	97.4316	6.60632	1263	0.639689	7.96711
h16409_g1	Smp_001960 (39S ribosomal protein L1, mitochondrial)	22.4082	4.48595	484	14.3834	3.84634	189	0.639619	5.23999
h15736_g1	Smp_143740 (uroporphyrinogen decarboxylase)	94.4525	6.56152	645	60.6315	5.922	270	0.639521	7.28618
h11764_g1	Smp_092490 (NADH dehydrogenase (ubiquinone) Fe S protein 7)	40.9024	5.35411	1401	26.2564	4.7146	584	0.639517	6.09083
h13310_g1	Smp_096010 (protein tumorous imaginal discs)	22.1807	4.47123	741	14.2387	3.83174	275	0.639488	5.22571
h11290_g1	Smp_213370 (replication protein a 14 kda subunit)	184.669	7.5288	1762	118.559	6.88946	737	0.639338	8.24901
h6216_g1	Smp_136360 (DNA cross link repair 1A protein)	8.68506	3.11854	51	5.5762	2.47928	20	0.639255	3.9318
h17619_g2	Smp_107700 (endonuclease reverse transcriptase)	69.298	6.11474	1977	44.4983	5.47568	822	0.639063	6.84293
h12864_g1	Smp_169890 (hypothetical protein)	5.4718	2.45202	125	3.51379	1.81303	36	0.638988	3.31985
h16268_g1	Smp_045980 (hypothetical protein)	18.1835	4.18456	960	11.6815	3.54615	393	0.63841	4.9479
h8206_g1	Smp_017830.2 (hypothetical protein)	58.4211	5.86842	1926	37.5331	5.23009	807	0.638327	6.59923
h15863_g1	Smp_004480 (red protein (ik factor) (cytokine ik))	25.8656	4.69296	1095	16.62	4.05485	453	0.638116	5.44247
h14888_g1	Smp_084600	16.8275	4.07275	661	10.8181	3.43538	259	0.637373	4.84024
h13239_g1	Smp_135860 (X ray repair cross complementing protein)	25.0269	4.64541	884	16.0893	4.00803	323	0.637372	5.3963
h10645_g1	Smp_121420 (N myristoyltransferase)	20.0364	4.32455	961	12.8811	3.68718	395	0.637369	5.08396
h16845_g2	Smp_012540 (rRNA processing protein UTP23)	9.61711	3.2656	207	6.18326	2.62837	82	0.637237	4.07042
h16412_g2	Smp_174000 (hypothetical protein)	8.39846	3.07012	120	5.40003	2.43297	47	0.637158	3.88738
h14349_g1	Smp_071560 (Transmembrane protein 147)	52.8611	5.72413	1613	33.99	5.08704	672	0.637094	6.45699
h16510_g1	Smp_131610 (hypothetical protein)	28.6714	4.84154	1463	18.4368	4.20452	582	0.637022	5.58821
h16889_g1	Smp_084320 (ethanolaminephosphotransferase 1)	10.0468	3.32867	342	6.46269	2.69213	136	0.636533	4.13007
h4107_g1	Smp_150800 (mediator complex subunit 28)	23.8857	4.57808	312	15.368	3.94186	129	0.636216	5.33105
h16090_g1	Smp_159870 (ribosomal RNA processing protein 1)	25.8238	4.69063	840	16.6158	4.05449	348	0.636141	5.44094
h4716_g2	Smp_032520 (lysosome associated membrane glycoprotein)	56.2318	5.81331	1342	36.1838	5.17727	563	0.636043	6.54559
h14405_g1	Smp_062250 (myosin 2 essential light chain)	152.04	7.2483	3260	97.8735	6.61285	1377	0.635458	7.97105
h14246_g1	Smp_145180 (rab5 GDP:GTP exchange factor)	21.451	4.42297	762	13.8091	3.78755	282	0.63542	5.18031
h12501_g1	Smp_136290 (eukaryotic translation initiation factor 3)	44.6603	5.48092	1292	28.7503	4.8455	501	0.635416	6.21744
h2327_g1	Smp_035150 (hypothetical protein)	96.1762	6.58761	2363	61.9146	5.95221	996	0.6354	7.31371
h15652_g1	Smp_131500 (Transmembrane protein 60)	32.3754	5.01683	461	20.8421	4.38143	192	0.635399	5.76069
h16121_g1	Smp_138930.2 (glutamyl tRNA synthetase cytoplasmic)	15.7645	3.9786	1311	10.1488	3.34324	535	0.63536	4.75025
h7600_g1	Smp_213350 (39S ribosomal protein L51, mitochondrial)	33.5183	5.06688	595	21.5807	4.43167	248	0.635207	5.8099
h14422_g1	Smp_175320 (GPI inositol deacylase)	7.15198	2.83834	57	4.60546	2.20334	22	0.634998	3.67327
h15546_g1	Smp_074260 (growth arrest and DNA damage inducible)	35.4303	5.14691	1102	22.8156	4.51195	442	0.634961	5.88864
h12467_g1	Smp_052750 (Pre mRNA splicing regulator female lethal(2)D)	20.1818	4.33498	427	12.9966	3.70006	171	0.634923	5.09501
h6345_g1	Smp_093750.2 (eukaryotic translation initiation factor 2 alpha subunit, putative)	108.736	6.76469	3753	70.0457	6.13022	1584	0.634467	7.49011
h12073_g1	Smp_073510 (dual specificity mitogen activated protein)	14.9846	3.9054	480	9.65309	3.27099	186	0.634413	4.68019
h13999_g1	Smp_191870 (serine:threonine protein kinase haspin)	26.8754	4.74822	1166	17.3155	4.114	447	0.634221	5.49796
h9899_g1	Smp_164500 (golgi resident protein gcp60)	52.5617	5.71594	1853	33.8722	5.08203	778	0.63391	6.45012
h9441_g1	Smp_083240 (hypothetical protein)	174.102	7.44379	2125	112.199	6.80991	899	0.633875	8.16642
h9871_g1	Smp_102450 (RNA 3' terminal phosphate cyclase protein)	74.0287	6.21001	1889	47.7275	5.57675	796	0.633265	6.93965
h13335_g1	Smp_148140 (hypothetical protein)	108.264	6.75841	2230	69.8092	6.12535	933	0.633068	7.48441
h13857_g1	Smp_212580.2	48.846	5.61017	1265	31.4963	4.97711	531	0.633058	6.34593
h14845_g1	Smp_105540 (tensin)	5.15777	2.36675	285	3.32596	1.73377	105	0.632976	3.24546
h14244_g1	Smp_044160 (S adenosylmethionine mitochondrial carrier)	39.434	5.30137	1142	25.4302	4.66847	448	0.632898	6.04142
h615_g1	Smp_033000 (Calcium binding protein)	10.5642	3.40111	69	6.81287	2.76826	25	0.632842	4.19983
h15869_g1	Smp_155020 (tetratricopeptide repeat protein 12)	14.2347	3.83134	302	9.18018	3.19852	115	0.632818	4.60969
h15692_g2	Smp_150930 (Alkylated repair protein alkB 7)	22.048	4.46258	191	14.2191	3.82976	79	0.632817	5.21983
h12198_g1	Smp_041390 (ubiquitin conjugating enzyme )	163.13	7.34988	3135	105.207	6.71708	1327	0.6328	8.07327
h13249_g1	Smp_038330 (nogo B receptor), Smp_110310 (endonuclease reverse transcriptase)	10.5965	3.40552	84	6.83574	2.7731	31	0.63242	4.20416
h15703_g1	Smp_161560 (hypothetical protein)	46.9612	5.5534	2232	30.2951	4.92101	892	0.632385	6.29013
h11021_g1	Smp_175740.2 (ribosomal protein L14)	401.071	8.64771	4801	258.747	8.0154	2037	0.632314	9.36811
h15333_g1	Smp_003940 (methyltransferase C20orf7)	9.75257	3.28578	181	6.29211	2.65354	56	0.632239	4.09125
h13468_g1	Smp_070760 (YEATS domain containing protein)	39.8282	5.31572	666	25.6987	4.68363	279	0.632093	6.05587
h11947_g2	Smp_025010 (casein kinase II beta subunit)	390.946	8.61082	7942	252.294	7.97896	3365	0.631863	9.33145
h13479_g1	Smp_088720 (hypothetical protein)	6.45111	2.68955	84	4.16325	2.05771	28	0.631839	3.53784
h8698_g1	Smp_055900.3 (leptin receptor overlapping transcript)	260.538	8.02535	3685	168.145	7.39357	1560	0.631783	8.74713
h15169_g1	Smp_024140.4 (polyadenylate binding protein)	741.601	9.5345	40559	478.616	8.90273	17226	0.631774	10.2541
h4547_g1	Smp_053300 (histone H4)	547.777	9.09744	6121	353.526	8.46567	2599	0.631771	9.81747
h14550_g4	Smp_037930 (methyltransferase)	25.68	4.68257	495	16.574	4.05085	178	0.631722	5.43476
h7001_g1	Smp_031400 (hypothetical protein), Smp_130640 (calpain 7 protein)	10.9855	3.45753	81	7.09153	2.8261	29	0.63143	4.25376
h15130_g1	Smp_134880 (snurportin 1)	37.2406	5.21881	1108	24.0447	4.58765	464	0.631157	5.96082
h16233_g1	Smp_084610 (FAS associated factor 2)	13.2562	3.7286	584	8.55937	3.0975	224	0.631096	4.51195
h13126_g1	Smp_096200 (tRNA dihydrouridine synthase 1)	57.264	5.83956	2424	36.985	5.20887	1021	0.630689	6.57363
h15500_g1	Smp_159110 (spindle assembly abnormal protein 6)	21.9442	4.45576	567	14.1732	3.82509	172	0.630671	5.21402
h17132_g1	Smp_064190 (type II inositol 1,4,5 trisphosphate)	13.1445	3.71638	1066	8.49043	3.08584	433	0.630546	4.50048
h9561_g1	Smp_011120 (methionine aminopeptidase 2)	46.5709	5.54136	1858	30.0865	4.91104	781	0.630316	6.27905
h9067_g1	Smp_209050 (peptidyl prolyl cis trans isomerase 4)	39.1836	5.29218	1351	25.3154	4.66194	558	0.630236	6.0334
h15540_g1	Smp_198690 (HMG-CoA synthase)	9.45727	3.24142	336	6.11019	2.61122	122	0.630207	4.05028
h13654_g2	Smp_046160 (protein phosphatase inhibitor 2)	138.191	7.11052	2199	89.2903	6.48043	932	0.630085	7.83593
h5214_g1	Smp_163460	22.9133	4.51812	617	14.8058	3.88809	256	0.630027	5.27497
h15280_g1	Smp_148320 (syntaxin 12)	22.1011	4.46605	591	14.2826	3.83618	245	0.629865	5.22434
h13320_g1	Smp_040270 (protein LTV1)	36.4777	5.18894	1041	23.5736	4.5591	429	0.629841	5.93195
h12561_g1	Smp_040570	146.327	7.19305	4172	94.5682	6.56328	1769	0.629772	7.91824
h15420_g1		4.60881	2.2044	144	2.9788	1.57473	52	0.629662	3.10226
h25134_g1	Smp_008620 (inactive rhomboid protein 1)	19.4647	4.28279	92	12.5807	3.65314	38	0.629646	5.04638
h1536_g1	Smp_004070 (carbonic anhydrase)	511.175	8.99767	3483	330.396	8.36805	1481	0.629621	9.71865
h2329_g1	Smp_090230 (60S ribosomal protein L13a)	348.553	8.44523	6433	225.287	7.81562	2734	0.629616	9.16701
h13032_g1	Smp_050940	337.057	8.39685	7859	217.865	7.76729	3340	0.629557	9.11874
h16611_g1	Smp_149950 (dephospho coenzyme A related kinases)	17.244	4.10802	705	11.1461	3.47847	290	0.629555	4.87726
h52025_g1	Smp_033020 (histone chaperone ASF1A)	32.9398	5.04176	858	21.2926	4.41228	359	0.629482	5.78744
h13641_g1	Smp_168040 (cell wall protein awa1p)	5.28957	2.40315	428	3.41971	1.77388	159	0.629273	3.27936
h13782_g1	Smp_055870 (vesicleassociated membrane protein)	155.283	7.27876	6503	100.429	6.65003	2760	0.628731	8.00401
h17422_g1	Smp_129770 (KN motif and ankyrin repeat domain containing protein)	18.3095	4.19452	1032	11.845	3.56621	372	0.628311	4.96137
h52911_g1	Smp_048650 (Histidine triad nucleotide binding protein 1)	82.364	6.36394	1004	53.298	5.73601	425	0.627933	7.09447
h10381_g1	Smp_131400 (Glucosidase II beta subunit)	102.546	6.68013	2885	66.3643	6.05234	1223	0.627791	7.40863
h16581_g1	Smp_131640 (rna binding protein musashi)	5.18932	2.37555	178	3.35866	1.74789	66	0.627661	3.2552
h9723_g1	Smp_135960 (transmembrane protein 11)	39.3788	5.29935	1230	25.4887	4.67179	525	0.62756	6.04149
h11620_g1	Smp_007510 (Cell division cycle 2 protein kinase 5)	26.8506	4.74689	1476	17.3819	4.11951	616	0.627374	5.49929
h10132_g1	Smp_146110 (DNA directed RNA polymerase III subunit RPC3)	10.8337	3.43745	216	7.01421	2.81028	87	0.627169	4.23633
h13456_g1	Smp_013040.2 (cathepsin d (lysosomal aspartyl protease))	244.595	7.93425	7933	158.363	7.30709	3375	0.627161	8.65806
h12540_g5	Smp_153330 (dynein heavy chain), Smp_077690 (hypothetical protein)	5.11871	2.35578	59	3.31431	1.72871	15	0.627073	3.23772
h52775_g1	Smp_029900	31.1857	4.96281	480	20.1935	4.33582	201	0.626995	5.71092
h8520_g1	Smp_008310 (succinate dehydrogenase complex, subunit C)	206.736	7.69164	4916	133.877	7.06476	2091	0.626881	8.41622
h14842_g1	Smp_159120 (family C48 unassigned peptidase (C48 family))	9.56868	3.25832	178	6.19656	2.63147	65	0.626853	4.0674
h12177_g1	Smp_067140 (ras protein Rab 7a)	65.1989	6.02678	3092	42.2234	5.39997	1292	0.626807	6.76052
h12139_g1	Smp_064360 (polymerase delta interacting protein 3)	34.5693	5.11142	958	22.3895	4.48475	402	0.62667	5.85695
h11526_g1	Smp_007890.2 (Calcitonin gene peptide receptor)	47.1309	5.5586	669	30.5265	4.93199	282	0.626609	6.29751
h13181_g1	Smp_210460 (anaphase promoting complex subunit 10)	26.0627	4.70391	127	16.8817	4.07739	53	0.626525	5.45761
h8694_g1	Smp_129340 (platelet activating factor acetylhydrolase)	29.4227	4.87886	1104	19.0607	4.25253	462	0.626325	5.62887
h10895_g1	Smp_124350 (WD repeat containing protein 35)	6.07066	2.60185	63	3.93314	1.97568	24	0.626172	3.45993
h78576_g1	Smp_098590 (hypothetical protein)	361.828	8.49916	3741	234.452	7.87315	1594	0.626009	9.22226
h11277_g1		6.33945	2.66436	60	4.10793	2.03841	23	0.625948	3.51695
h18270_g1	Smp_029850 (three prime histone mRNA exonuclease 1)	20.4268	4.35239	1192	13.2374	3.72654	479	0.625849	5.11537
h18052_g1	Smp_175930 (ELAVprotein 2:3:4)	10.5831	3.40368	193	6.85827	2.77785	72	0.625839	4.20487
h14512_g1	Smp_087440 (39S ribosomal protein L3, mitochondrial)	23.8418	4.57542	659	15.4525	3.94977	261	0.625656	5.33251
h1388_g1	Smp_087860 (phosphomannomutase 2)	18.0644	4.17508	292	11.7089	3.54953	116	0.625542	4.94361
h16172_g1	Smp_070860 (malate dehydrogenase 1b)	40.7871	5.35004	3667	26.4376	4.72452	1544	0.625521	6.09222
h12926_g1	Smp_170450 (sodium:potassium:calcium exchanger)	15.4034	3.94518	390	9.98448	3.31969	153	0.625492	4.72181
h7577_g1	Smp_009690	436.322	8.76925	9682	282.827	8.14378	4128	0.625473	9.49215
h9727_g1	Smp_176360 (protein kinase type beta; protein kinase beta type)	5.00468	2.32328	103	3.2443	1.69791	36	0.625371	3.20929
h15138_g3	Smp_122950 (hypothetical protein)	8.39156	3.06894	273	5.44012	2.44364	108	0.6253	3.89061
h14517_g1	Smp_064510 (RNA binding protein NOB1)	69.9803	6.12888	2049	45.3711	5.5037	868	0.625175	6.86235
h17153_g1	Smp_145990 (Caseinolytic peptidase B protein)	25.0986	4.64953	686	16.2727	4.02438	263	0.625156	5.40501
h10879_g1	Smp_073570 (dna directed rna polymerases i ii and iii)	131.827	7.0425	2307	85.4854	6.41761	977	0.624892	7.77025
h9045_g1	Smp_028340 (Brix domain containing protein 1)	48.4343	5.59796	1234	31.4097	4.97314	521	0.624817	6.33707
h3521_g1	Smp_194580 (BTB:POZ domain containing protein KCTD10)	32.9596	5.04263	805	21.376	4.41792	338	0.624704	5.79014
h2420_g1	Smp_171960 (Dehydrogenase:reductase SDR family)	135.115	7.07805	4172	87.6384	6.45349	1760	0.624558	7.80577
h14396_g1	Smp_146900 (DnaJ protein subfamily C 1)	10.9175	3.44857	520	7.08155	2.82406	210	0.624501	4.24785
h7149_g1	Smp_066990 (40s rRNA protein, putative)	829.07	9.69535	7725	537.806	9.07094	3298	0.62441	10.4177
h18008_g1	Smp_024070 (FERM, RhoGEF and pleckstrin domain containing protein)	8.23638	3.04201	253	5.34309	2.41767	100	0.624337	3.86587
h8639_g1	Smp_030690 (eukaryotic translation elongation factor 1 beta)	118.824	6.89268	2643	77.0851	6.26838	1124	0.6243	7.62138
h14113_g2	Smp_019630 (aminoacylase (M20 family)), Smp_019620	21.2325	4.4082	830	13.7743	3.78391	340	0.624295	5.1702
h12728_g1	Smp_032240 (hypothetical protein)	153.9	7.26585	2717	99.8442	6.64161	1154	0.624247	7.99291
h18300_g2	Smp_033260.2 (sentrin specific protease 1)	9.48538	3.24571	199	6.15425	2.62158	73	0.624123	4.05655
h16130_g2	Smp_204450 (cadherin tumor suppressor)	5.60332	2.48628	61	3.63552	1.86216	23	0.624119	3.35598
h12691_g1	Smp_056760 (protein disulfide isomerase)	164.025	7.35777	7224	106.439	6.73388	3077	0.623888	8.08461
h14561_g1	Smp_175750 (fumarylacetoacetate hydrolase domain containing protein)	77.4504	6.2752	1523	50.2623	5.6514	642	0.623796	7.00801
h16095_g1	Smp_080840 (HIT finger domain protein)	15.6996	3.97265	393	10.189	3.34895	138	0.623707	4.74892
h13105_g1	Smp_042780 (Mediator of RNA polymerase II transcription)	29.1823	4.86702	1135	18.9401	4.24337	454	0.623652	5.61831
h18328_g1	Smp_010670 (tegumental protein)	7.28149	2.86423	407	4.72617	2.24067	159	0.623561	3.70129
h15539_g1	Smp_130220 (hypothetical protein)	6.93292	2.79346	153	4.49999	2.16992	68	0.62354	3.63609
h7071_g1	Smp_041450 (asparaginyl tRNA synthetase)	150.094	7.22972	6907	97.4296	6.60629	2942	0.623432	7.95724
h15374_g1	Smp_198670 (histone acetyltransferase MYST2)	9.30275	3.21766	207	6.03871	2.59424	67	0.623418	4.03046
h11948_g1	Smp_066830 (protein N terminal asparagine amidohydrolase)	8.80637	3.13855	191	5.71658	2.51515	76	0.623396	3.95633
h16110_g1	Smp_168800.2 (family C12 unassigned peptidase (C12 family))	43.2432	5.4344	933	28.0739	4.81116	380	0.623247	6.17626
h14667_g1	Smp_166010 (protein phosphatase PP2A regulatory subunit)	21.7036	4.43986	658	14.0909	3.81669	274	0.623175	5.20142
h16041_g1	Smp_030860 (serrate RNA effector molecule)	11.9063	3.57365	652	7.73099	2.95065	254	0.622995	4.36718
h14660_g1	Smp_068120 (aryl hydrocarbon receptor interacting)	10.8742	3.44284	376	7.06117	2.81991	152	0.622934	4.24301
h14769_g1	Smp_049500 (ATP binding cassette sub family F)	25.2	4.65535	1215	16.3639	4.03244	508	0.622911	5.41156
h14064_g1	Smp_090150.2 (camp regulated phosphoprotein)	37.7095	5.23686	1120	24.4909	4.61418	472	0.622681	5.98186
h15809_g1	Smp_155490 (GPI ethanolamine phosphate transferase 2), Smp_117990 (reverse transcriptase), Smp_148260 (unconventional prefoldin rpb5 interactor), Smp_061970 (GPI ethanolamine phosphate transferase 2)	17.2034	4.10462	732	11.1735	3.48201	203	0.622609	4.87661
h16179_g1	Smp_206010 (protein LSM14 B B)	25.0564	4.64711	330	16.2754	4.02462	138	0.622484	5.40367
h17441_g2	Smp_146300 (N6 adenosine methyltransferase 70 kDa subunit)	18.4462	4.20525	1282	11.9825	3.58286	513	0.622387	4.97401
h18473_g1	Smp_177900 (gag pol polyprotein)	54.4552	5.767	4704	35.3744	5.14463	1965	0.622364	6.50509
h16741_g2	Smp_126690 (COP9 signalosome complex subunit 6)	20.8007	4.37856	641	13.5141	3.7564	226	0.622167	5.1422
h11531_g1	Smp_064950 (calcineurin b)	215.228	7.74972	6368	139.842	7.12765	2718	0.62207	8.47602
h6548_g1	Smp_153540 (EF hand calcium binding domain containing protein)	26.6499	4.73606	432	17.3164	4.11406	176	0.621994	5.49077
h11244_g1	Smp_085300 (ribosomal protein L22)	485.272	8.92265	5257	315.445	8.30125	2248	0.621403	9.64695
h14543_g1	Smp_089640.2 (succinate dehydrogenase (ubiquinone) iron sulfur), Smp_089640.3 (succinate dehydrogenase (ubiquinone) iron sulfur)	99.7093	6.63966	2603	64.823	6.01843	1098	0.621221	7.37097
h16317_g2	Smp_168760 (pyridine nucleotide disulfide oxidoreductase)	17.1408	4.09936	514	11.1437	3.47816	195	0.6212	4.87207
h65937_g1	Smp_048830 (NADH dehydrogenase (ubiquinone) 1 beta)	128.822	7.00923	1290	83.7513	6.38804	550	0.621191	7.73858
h9118_g1	Smp_012980 (eukaryotic translation initiation factor 3)	86.2224	6.42999	2517	56.0627	5.80897	1071	0.621021	7.16274
h14842_g2	Smp_159120 (family C48 unassigned peptidase (C48 family))	16.785	4.0691	400	10.9143	3.44815	150	0.620948	4.84295
h17076_g1	Smp_151060 (family S60 non peptidase ue (S60 family))	8.77197	3.1329	306	5.70508	2.51225	122	0.620654	3.95206
h15070_g1	Smp_154460 (hypothetical protein)	5.96235	2.57588	96	3.87779	1.95523	30	0.620646	3.43831
h789_g1		4.75989	2.25093	79	3.09577	1.6303	29	0.62063	3.1466
h15768_g1	Smp_041490 (Alkylated DNA repair protein alkB 1)	60.0855	5.90894	2877	39.088	5.28865	1209	0.620291	6.64636
h12454_g1	Smp_006000 (eukaryotic translation initiation factor 3)	44.12	5.46336	1002	28.706	4.84328	424	0.620079	6.20606
h17356_g1	Smp_073610.2 (transcriptional co activator crsp77), Smp_132980, Smp_153330 (dynein heavy chain), Smp_212280 (dynein heavy chain), Smp_086130 (adenylate cyclase), Smp_132980.2 (hypothetical protein)	21.1679	4.40381	322	13.773	3.78377	110	0.620035	5.16756
h13630_g1	Smp_163130 (hypothetical protein)	6.31409	2.65858	257	4.10834	2.03856	99	0.620019	3.5138
h15886_g1	Smp_175430 (DNA damage binding protein 1)	7.63582	2.93278	282	4.96886	2.31291	98	0.619868	3.76603
h14030_g1	Smp_214080 (Zinc finger, C2H2 type domain containing protein)	30.768	4.94336	1297	20.0283	4.32397	546	0.619391	5.69478
h14115_g1	Smp_055760 (ATP dependent zinc metalloprotease YME1L1)	54.9773	5.78076	2702	35.7926	5.16159	1147	0.619175	6.51995
h15454_g1	Smp_148220 (hypothetical protein)	7.5397	2.91451	352	4.90889	2.2954	99	0.619111	3.74938
h16782_g4	Smp_191250 (reverse transcriptase)	15.863	3.98759	75	10.3283	3.36853	31	0.619057	4.76507
h12009_g1	Smp_039180	26.1644	4.70953	1381	17.0377	4.09066	563	0.618873	5.46604
h15085_g1	Smp_064040	67.8719	6.08474	4184	44.1986	5.46593	1780	0.618814	6.82108
h14297_g1	Smp_082710 (UDP N acetylglucosamine transferase subunit)	6.44214	2.68754	75	4.19524	2.06875	29	0.618785	3.54069
h9857_g1	Smp_041730.2 (Pre mRNA splicing factor cwc 21)	57.6316	5.84879	1358	37.5369	5.23024	577	0.618548	6.58749
h13888_g1	Smp_163900 (dopamine beta hydroxylase), Smp_122910 (Serine:threonine protein kinase mTOR), Smp_046640 (twik family of potassium channels)	25.9549	4.69794	112	16.9058	4.07945	49	0.618491	5.45486
h12726_g1	Smp_031300 (universal stress protein)	177.57	7.47224	3388	115.667	6.85383	1449	0.618407	8.20083
h11594_g1	Smp_073340 (cyclin dependent kinase 5)	58.4448	5.869	1520	38.0712	5.25063	646	0.618373	6.60757
h11680_g1	Smp_172280 (Serine:threonine protein phosphatase 2A 65 kDa)	15.8172	3.98342	1731	10.3064	3.36546	716	0.61796	4.76148
h17536_g1	Smp_081570 (staphylococcal nuclease domain containing protein)	21.9177	4.45403	1635	14.2819	3.83612	664	0.617907	5.21722
h8363_g1	Smp_141330 (u2 small nuclear ribonucleoprotein A')	27.1908	4.76505	723	17.7217	4.14745	304	0.617598	5.52082
h15691_g1	Smp_141380 (serine:threonine protein kinase VRK1)	14.0636	3.81389	621	9.16709	3.19646	243	0.617431	4.59876
h11797_g1	Smp_005910 (protein tyrosine phosphatase type IVA 1)	148.396	7.21331	3647	96.7354	6.59597	1560	0.617338	7.94329
h15778_g1	Smp_104470	34.1684	5.09459	1737	22.2823	4.47782	734	0.616765	5.84425
h11154_g1	Smp_198820 (DNA replication complex GINS protein PSF3)	12.23	3.61235	181	7.97632	2.99572	64	0.616623	4.40642
h13561_g1	Smp_211270 (C terminal binding protein)	24.9706	4.64216	1112	16.2858	4.02554	467	0.616615	5.4011
h11924_g1	Smp_152760 (cyclin protein FAM58A)	32.4145	5.01857	1087	21.1424	4.40207	459	0.616501	5.76969
h14167_g1	Smp_193810 (hypothetical protein), Smp_006300 (hypothetical protein)	21.0203	4.39371	850	13.7115	3.77732	335	0.616398	5.15914
h11328_g1	Smp_138440 (ubiquitin ligase E3)	5.38361	2.42857	212	3.51179	1.81221	80	0.616367	3.30676
h14127_g1	Smp_059820 (hypothetical protein)	13.9244	3.79955	223	9.08334	3.18322	75	0.616324	4.58543
h15633_g1	Smp_016390 (charged multivesicular body protein 2a)	155.184	7.27783	3524	101.251	6.66179	1509	0.616039	8.00806
h12174_g1	Smp_013300	73.1984	6.19374	1742	47.759	5.5777	743	0.616038	6.93023
h15989_g1	Smp_123690 (tRNA splicing endonuclease subunit Sen54)	22.125	4.46761	500	14.4375	3.85175	190	0.615855	5.23122
h1884_g1	Smp_130850 (40s ribosomal protein s15)	376.507	8.55653	4347	245.759	7.9411	1866	0.615436	9.2837
h11033_g1	Smp_105070 (hypothetical protein)	26.5525	4.73078	462	17.3343	4.11556	190	0.615222	5.48822
h15685_g1	Smp_076590 (hypothetical protein)	30.8148	4.94555	706	20.1189	4.33048	286	0.615069	5.6986
h13879_g1	Smp_064590	51.9312	5.69853	1731	33.907	5.08351	672	0.615016	6.44026
h11451_g1	Smp_026630 (26S proteasome non ATPase regulatory subunit 7)	79.7455	6.31733	3451	52.0712	5.70241	1474	0.614918	7.05329
h13439_g2	Smp_033670.5 (ATP synthase gamma subunit)	154.561	7.27203	840	100.931	6.65723	360	0.614802	8.00277
h16551_g2	Smp_126460 (hypothetical protein)	54.8007	5.77612	1498	35.786	5.16132	558	0.6148	6.51707
h16264_g2	Smp_014260 (UDP GlcNAc:betaGal)	8.06949	3.01248	193	5.26976	2.39774	58	0.614741	3.8419
h10789_g1	Smp_078540 (hypothetical protein)	49.63	5.63314	2085	32.4121	5.01846	866	0.614681	6.37577
h17012_g1	Smp_137170 (plasma membrane calcium transporting ATPase)	11.0124	3.46106	726	7.19288	2.84657	248	0.614486	4.26343
h5605_g1	Smp_135930 (zinc finger MYND domain containing protein)	6.21581	2.63594	95	4.05994	2.02146	38	0.614485	3.49515
h13848_g1	Smp_162280 (coproporphyrinogen III oxidase)	26.1426	4.70833	624	17.0775	4.09403	261	0.614304	5.46663
h11655_g1	Smp_019730.2 (hypothetical protein)	137.068	7.09875	4688	89.5412	6.48448	2009	0.614267	7.83041
h14717_g1	Smp_133440 (hypothetical protein)	36.5187	5.19056	552	23.8629	4.5767	234	0.613866	5.93973
h5681_g1	Smp_029820 (ribosomal protein, large P2)	727.461	9.50673	7424	475.429	8.89308	3193	0.613641	10.2335
h3949_g1	Smp_094470 (G patch domain and ankyrin repeats containing)	49.2778	5.62287	1364	32.2059	5.00925	574	0.613615	6.36604
h12999_g3	Smp_160230 (polyprotein)	5.19326	2.37664	117	3.39451	1.7632	44	0.613438	3.26119
h16588_g1	Smp_071410 (PHD type zinc finger protein), Smp_028030 (slit robo rho gtpase activating protein 1), Smp_088060 (innexin unc), Smp_133040 (general transcription factor 3C polypeptide)	28.3184	4.82367	279	18.5108	4.2103	107	0.613372	5.57982
h2214_g1	Smp_030250 (NF-YA subunit)	22.4949	4.49152	731	14.7073	3.87846	307	0.613059	5.25558
h16399_g1	Smp_132240 (rhotekin)	16.8397	4.0738	716	11.0103	3.46078	298	0.613011	4.8505
h18186_g2	Smp_029800 (band 4)	10.9711	3.45564	270	7.17419	2.84282	92	0.612821	4.25892
h7819_g1	Smp_143910 (coiled coil and C2 domain containing protein 2A), Smp_154370 (outer dense fiber protein 3)	6.14444	2.61928	57	4.01844	2.00663	13	0.612647	3.48064
h15991_g1	Smp_196960 (tRNA guanosine 2' O methyltransferase TRM13)	10.9991	3.45931	187	7.1935	2.84669	66	0.61262	4.26248
h18233_g2	Smp_199470 (acyl CoA:glycerol 3 phosphate acyltransferase)	81.8183	6.35435	2865	53.5138	5.74184	1226	0.612514	7.09098
h11088_g2	Smp_124630 (intraflagellar transport protein 80)	90.4397	6.49888	1803	59.1616	5.88659	761	0.612295	7.23459
h13635_g2	Smp_024370 (hypothetical protein)	10.0489	3.32896	424	6.57385	2.71674	172	0.612225	4.13937
h18411_g1	Smp_123610 (phosphoinositide 3 kinase regulatory subunit 4)	6.47428	2.69472	596	4.23569	2.0826	232	0.612124	3.54967
h13584_g1	Smp_048550 (cell polarity protein; partition defective)	18.4185	4.20308	438	12.0506	3.59103	183	0.612052	4.97586
h11660_g1	Smp_051230.2 (tar DNA binding protein), Smp_051230.4 (tar DNA binding protein)	53.6875	5.74651	2209	35.1262	5.13448	941	0.612039	6.48886
h8930_g1	Smp_167150 (pre mRNA processing factor 19)	53.8789	5.75165	1962	35.2536	5.1397	837	0.611949	6.49398
h17225_g1	Smp_084380 (Cleavage and polyadenylation specificity factor)	21.5842	4.4319	799	14.1249	3.82016	321	0.611738	5.19806
h11669_g1	Smp_056810.2 (heterogeneous nuclear ribonucleoprotein)	56.1674	5.81166	2406	36.7565	5.19993	1027	0.611734	6.55342
h1401_g1	Smp_203280 (ATP synthase coupling factor 6, mitochondrial)	221.636	7.79205	2905	145.042	7.18033	1249	0.611718	8.5223
h11057_g1	Smp_007730	21.947	4.45595	457	14.363	3.84429	192	0.611665	5.22149
h13271_g1	Smp_068090 (zinc phosphodiesterase elac protein 1)	27.4307	4.77772	1856	17.9529	4.16615	784	0.611574	5.53554
h9473_g1	Smp_003630 (splicing factor 3a subunit 3)	24.404	4.60905	852	15.9742	3.99767	359	0.611378	5.3708
h9063_g1	Smp_064330 (ATP synthase subunit epsilon, mitochondrial)	237.814	7.89369	1918	155.671	7.28236	825	0.611329	8.62383
h16141_g1		15.902	3.99114	303	10.4096	3.37984	126	0.611297	4.77144
h10573_g1	Smp_200300 (hypothetical protein)	89.8797	6.48992	2821	58.8394	5.87871	1209	0.611214	7.22611
h17836_g1	Smp_133620 (E3 ubiquitin protein ligase LRSAM1)	17.4185	4.12255	1107	11.4061	3.51173	445	0.610817	4.89843
h13497_g1	Smp_007450	32.1781	5.00801	586	21.0715	4.39722	239	0.610788	5.76154
h9199_g1	Smp_148800 (Cytochrome C Oxidase)	181.003	7.49987	2786	118.531	6.88912	1198	0.610747	8.23138
h12276_g1	Smp_019890 (syntaxin 1a)	53.9162	5.75265	1555	35.3102	5.14201	664	0.610632	6.49548
h13380_g1	Smp_199360 (protein associating with the carboxyl terminal)	42.5894	5.41242	2205	27.8939	4.80188	929	0.610548	6.15953
h14427_g1	Smp_145800 (ribosome production factor 1)	30.1444	4.91382	893	19.7442	4.30335	373	0.610464	5.66927
h6832_g1	Smp_098740 (dpy 30)	31.973	4.99878	790	20.9434	4.38842	335	0.610361	5.75265
h15216_g1	Smp_176230	95.8466	6.58266	3123	62.7949	5.97257	1340	0.610082	7.31869
h452_g1	Smp_210960 (TAF13 RNA polymerase II, TATA box binding)	85.1596	6.4121	1129	55.8003	5.8022	484	0.609895	7.14934
h6722_g1	Smp_024220 (hypothetical protein)	160.504	7.32647	930	105.171	6.71659	400	0.609875	8.05894
h15548_g2	Smp_172390 (UDP galactose transporter)	7.55291	2.91703	226	4.95022	2.30749	79	0.609542	3.75522
h66680_g1	Smp_161940 (cytochrome oxidase biogenesis protein)	22.3684	4.48339	608	14.6618	3.87399	256	0.609406	5.24907
h17446_g1	Smp_092170 (regulation of nuclear pre mRNA domain containing protein)	9.92358	3.31086	212	6.5046	2.70146	75	0.6094	4.12335
h13248_g1	Smp_161680 (phosphorylase B kinase beta, kpbb)	18.8887	4.23945	1473	12.3819	3.63016	596	0.609286	5.01215
h13225_g1	Smp_132300 (kinesin protein KIF3A like)	12.0867	3.59535	119	7.92403	2.98624	56	0.609112	4.39305
h12660_g1	Smp_144010, Smp_144010.2 (Cytochrome oxidase c, subunit)	86.877	6.4409	1084	56.975	5.83226	459	0.608646	7.17844
h13364_g1	Smp_027870 (melanoma inhibitory activity protein 3)	4.98262	2.31691	248	3.26776	1.7083	93	0.608601	3.20951
h12626_g3	Smp_077690 (hypothetical protein)	6.34051	2.6646	95	4.15834	2.05601	37	0.608592	3.52342
h18306_g3	Smp_124100 (Splicing factor, arginine:serine rich 16)	11.7908	3.55959	521	7.73327	2.95108	201	0.60851	4.35924
h16106_g3	Smp_017640 (nucleolar complex protein 4)	19.8306	4.30966	743	13.0068	3.70119	312	0.608462	5.08055
h9541_g1	Smp_043200 (serine:threonine protein kinase rio2)	33.044	5.04632	1405	21.6749	4.43795	597	0.608367	5.8001
h14777_g1	Smp_012790 (hypothetical protein)	80.5852	6.33244	1259	52.8611	5.72413	533	0.608309	7.07089
h14987_g1	Smp_096530 (DEAD box ATP dependent RNA helicase)	22.221	4.47385	966	14.5763	3.86555	407	0.608302	5.24021
h17438_g1	Smp_210610 (aspartyl aminopeptidase)	11.0677	3.46829	1177	7.26036	2.86004	482	0.608245	4.27263
h12496_g1		16.453	4.04028	115	10.7938	3.43214	48	0.60814	4.82002
h15944_g1	Smp_152690 (CDK5 regulatory subunit associated protein)	13.7602	3.78243	545	9.02738	3.17431	214	0.608125	4.57214
h16038_g1	Smp_099560.2 (nuclear fragile X mental retardation interacting)	55.9269	5.80547	2681	36.6938	5.19746	1136	0.608007	6.54876
h13395_g1	Smp_174580 (vesicular integral membrane protein vip36)	80.4229	6.32953	3804	52.7713	5.72168	1633	0.607853	7.06818
h7444_g1	Smp_053510	58.8508	5.87899	2106	38.6232	5.27139	902	0.607596	6.62167
h13237_g1	Smp_149540 (tata binding protein associated phosphoprotein)	61.9651	5.95338	994	40.6737	5.34602	426	0.607362	6.69542
h9028_g1	Smp_085480 (histone deacetylase complex subunit sap18)	29.2885	4.87226	535	19.2255	4.26495	227	0.607313	5.62977
h16852_g2	Smp_162310	36.3201	5.1827	2463	23.8418	4.57542	1049	0.607274	5.93456
h12812_g1	Smp_024880 (eukaryotic translation initiation factor 1a)	164.238	7.35965	4609	107.816	6.75243	1977	0.607215	8.09305
h13354_g1	Smp_021130 (hypothetical protein)	14.5379	3.86175	498	9.54456	3.25468	207	0.607068	4.64861
h10646_g1	Smp_102490 (hypothetical protein)	30.2223	4.91754	763	19.8466	4.31082	309	0.606716	5.67437
h14194_g1	Smp_010940	213.956	7.74117	5382	140.51	7.13453	2322	0.606639	8.47357
h13866_g1	Smp_001420 (growth hormone regulated TBC protein 1 A)	19.725	4.30196	478	12.9561	3.69556	201	0.6064	5.07387
h17174_g1	Smp_171540.3 (Ribosome binding protein 1), Smp_171540.2 (Ribosome binding protein 1)	34.6623	5.1153	1945	22.7676	4.50891	813	0.606388	5.86864
h18426_g2	Smp_123640 (G protein coupled receptor kinase 4)	10.6163	3.40821	682	6.97348	2.80188	279	0.606336	4.21644
h10979_g1	Smp_172190	5.08457	2.34612	53	3.34044	1.74004	20	0.606086	3.23649
h16861_g1	Smp_146320, Smp_146320.2 (exostosin 2)	24.8159	4.6332	538	16.3059	4.02732	176	0.605875	5.3965
h16601_g1	Smp_083530	20.4735	4.35568	1183	13.4545	3.75002	483	0.605663	5.12631
h15476_g1	Smp_027550, Smp_137080 (ATP binding cassette subfamily B (MDR:TAP))	17.4438	4.12464	1996	11.4666	3.51937	739	0.605271	4.90257
h4481_g1	Smp_139500 (hypothetical protein)	15.5018	3.95437	424	10.1924	3.34942	177	0.604948	4.73846
h13882_g1	Smp_138520 (potassium channel modulatory factor 1)	30.5182	4.9316	1293	20.0656	4.32666	550	0.604942	5.68885
h12658_g1	Smp_127660 (hypothetical protein)	50.4446	5.65663	958	33.1677	5.05171	409	0.604918	6.4028
h16298_g1	Smp_034000 (lysine specific demethylase 6a)	7.86881	2.97615	682	5.17501	2.37156	273	0.604584	3.81186
h13190_g2	Smp_056500 (proteasome (prosome macropain) subunit beta type)	205.647	7.68403	2317	135.249	7.07948	1001	0.604552	8.41742
h13990_g1	Smp_017290.4 (hypothetical protein)	34.9466	5.12708	573	22.9888	4.52286	231	0.604222	5.88106
h16731_g1	Smp_154730 (rna binding protein musashi)	11.6092	3.5372	371	7.63876	2.93334	116	0.603862	4.33971
h10823_g1	Smp_072190 (membrane associated protein 29)	1367.38	10.4172	22336	899.795	9.81345	9676	0.60375	11.1473
h11862_g1	Smp_104580 (ribulose phosphate epimerase)	42.4848	5.40887	2096	27.958	4.80519	897	0.603685	6.15872
h15043_g1	Smp_046680 (U3 small nucleolar RNA associated protein 18)	13.3939	3.7435	355	8.81414	3.13982	130	0.603681	4.53655
h17062_g6	Smp_149500 (eukaryotic elongation factor 2 kinase)	19.8953	4.31436	943	13.0926	3.71068	386	0.603676	5.08695
h10799_g1	Smp_155870 (mitochondrial import inner membrane translocase)	44.3971	5.47239	1693	29.2188	4.86883	725	0.603566	6.22141
h2653_g1	Smp_145620 (Zinc finger, RING type,domain containing protein)	34.2416	5.09768	630	22.5387	4.49433	263	0.603349	5.85251
h13762_g2		17.6858	4.14452	150	11.6413	3.54118	63	0.603342	4.92253
h17862_g1	Smp_138220 (hypothetical protein)	5.74102	2.52131	329	3.77892	1.91798	127	0.60333	3.39505
h12659_g1	Smp_049600.4 (DnaJ (Hsp40) subfamily C member)	32.2898	5.01301	1222	21.2566	4.40984	521	0.603167	5.76941
h16047_g1	Smp_213680 (replication factor c subunit 1)	17.067	4.09314	660	11.2358	3.49003	245	0.603103	4.87297
h9057_g1	Smp_000680 (mitochondrial ornithine transporter 1)	16.2319	4.02076	425	10.6869	3.41777	178	0.602995	4.80316
h15002_g1	Smp_141660 (high voltage activated calcium channel beta)	5.28376	2.40156	146	3.47883	1.7986	49	0.602964	3.28726
h8857_g1	Smp_045950.3 (transformer 2 protein)	148.991	7.21908	2469	98.1352	6.6167	1063	0.602385	7.95493
h17556_g2	Smp_123440 (cytoplasm protein)	124.564	6.96075	4176	82.0526	6.35848	1804	0.602271	7.69778
h8874_g1	Smp_146200.2 (zyxin:trip6)	80.2348	6.32616	3543	52.8539	5.72394	1527	0.602218	7.06704
h11146_g1	Smp_126650 (RFad1, flavin adenine dinucleotide synthetase)	27.4473	4.77859	1098	18.0838	4.17662	445	0.601972	5.54012
h14251_g2	Smp_158050 (global transcription activator snf2l2)	13.2339	3.72617	539	8.72007	3.12434	224	0.601825	4.52067
h13088_g1	Smp_063260 (phosphoinositide binding protein)	46.5834	5.54174	317	30.695	4.93993	136	0.60181	6.29054
h13762_g1	Smp_191250 (reverse transcriptase), Smp_006190 (DCP2 decapping enzyme)	50.7232	5.66457	1406	33.4249	5.06285	577	0.601722	6.4119
h17637_g1	Smp_134480 (hypothetical protein)	18.2363	4.18874	524	12.0185	3.58719	213	0.601552	4.96601
h16844_g1	Smp_155630	39.3369	5.29781	1120	25.9251	4.69628	441	0.601532	6.05011
h15767_g1	Smp_133470 (RNA binding protein 28)	16.5287	4.0469	429	10.8934	3.44539	180	0.601512	4.82894
h18143_g1	Smp_045480.2 (protein numb)	19.693	4.29961	1260	12.9798	3.6982	515	0.601409	5.07351
h10796_g1	Smp_063650.4 (transcription initiation factor TFIIB)	89.8133	6.48886	2463	59.2029	5.8876	1063	0.601262	7.22897
h5510_g1	Smp_128840 (DNA directed RNA polymerase II)	41.2004	5.36459	658	27.1608	4.76345	282	0.601132	6.11606
h16199_g1	Smp_067400 (reticulon 4 interacting protein 1)	33.068	5.04736	833	21.8017	4.44637	351	0.600996	5.80399
h17530_g1	Smp_100360 (hypothetical protein)	23.8157	4.57384	238	15.702	3.97287	101	0.600967	5.34048
h11846_g1	Smp_093670 (hypothetical protein)	37.7954	5.24014	576	24.9203	4.63925	244	0.600889	5.99358
h15583_g1	Smp_103320 (nuclear migration protein nudc)	176.797	7.46595	4797	116.578	6.86516	2077	0.600796	8.20152
h12702_g1	Smp_103540.2 (transcription factor AP 4)	23.7618	4.57057	721	15.6686	3.96981	306	0.600763	5.33737
h15108_g1	Smp_168000 (monocarboxylate transporter)	4.80761	2.26532	341	3.17023	1.66459	128	0.600733	3.16637
h6856_g1	Smp_151290 (multidrug and toxin extrusion protein 2)	67.1747	6.06985	738	44.2973	5.46915	318	0.600701	6.81342
h16050_g1	Smp_166830 (Uncharacterized methyltransferase WBSCR22)	17.0086	4.08819	452	11.2165	3.48755	167	0.600641	4.86913
h15625_g1	Smp_137710 (major facilitator superfamily domain containing protein)	80.5132	6.33115	3311	53.1086	5.73087	1429	0.600278	7.07277
h11462_g1	Smp_065470.2 (tumor protein d52)	226.421	7.82286	3943	149.357	7.22262	1709	0.600246	8.55757
h13348_g1	Smp_192170 (maguk p55 subfamily 6)	8.71203	3.12301	512	5.74687	2.52278	188	0.600233	3.95037
h12345_g1	Smp_208090 (hypothetical protein)	5.17952	2.37282	323	3.41672	1.77261	123	0.600206	3.26247
h16679_g1	Smp_156920 (Activating signal cointegrator 1 complex subunit)	32.6833	5.03048	1139	21.5601	4.43029	478	0.600185	5.78773
h15795_g1	Smp_176080 (hypothetical protein)	300.401	8.23075	10874	198.168	7.63058	4716	0.600169	8.96454
h10756_g1	Smp_181290 (39S ribosomal protein L28, mitochondrial)	43.3471	5.43786	855	28.5965	4.83777	352	0.600095	6.18871
h7185_g1	Smp_028980 (transmembrane protein 111)	41.3381	5.3694	1000	27.2722	4.76936	407	0.600041	6.12123
h15496_g1	Smp_210310 (ribosomal protein l7a)	242.688	7.92296	5401	160.135	7.32314	2342	0.599815	8.65758
h10048_g1	Smp_150500 (NMDA receptor glutamate binding chain)	75.518	6.23875	2016	49.8301	5.63895	870	0.599804	6.98126
h9062_g1		24.5466	4.61745	327	16.1982	4.01776	139	0.599688	5.38352
h9767_g1	Smp_120180 (NAD dependent epimerase:dehydratase)	161.524	7.3356	4353	106.606	6.73615	1886	0.599454	8.07216
h12605_g1	Smp_143630 (hypothetical protein)	15.5947	3.96298	341	10.2934	3.36364	143	0.599337	4.74889
h14339_g1	Smp_068340 (hypothetical protein)	107.299	6.74549	3153	70.8258	6.1462	1364	0.599286	7.48482
h14026_g1	Smp_172220 (tetratricopeptide repeat protein 35 B)	26.3977	4.72234	1084	17.4264	4.1232	452	0.599141	5.4862
h10559_g1	Smp_169030 (asparaginyl tRNA synthetase)	13.6868	3.77471	549	9.03547	3.1756	229	0.599109	4.56817
h14085_g1	Smp_039980 (28S ribosomal protein S33, mitochondrial)	75.8808	6.24566	924	50.0986	5.6467	399	0.598965	6.98845
h15449_g2	Smp_187770 (endonuclease reverse transcriptase)	6.88044	2.7825	160	4.54299	2.18364	54	0.598859	3.63499
h6918_g1	Smp_158600 (dolichyl diphosphooligosaccharide protein)	21.0252	4.39404	1199	13.883	3.79525	508	0.598794	5.16624
h9769_g1	Smp_090790 (hypothetical protein)	89.6686	6.48653	853	59.2109	5.88779	367	0.59874	7.22766
h14998_g1	Smp_059710 (hypothetical protein)	22.864	4.51501	916	15.0988	3.91636	389	0.598647	5.28403
h10656_g1	Smp_036500 (nuclear receptor nhr 48)	14.5465	3.8626	641	9.60668	3.26404	256	0.598564	4.65267
h13484_g1	Smp_063090 (aconitate hydratase, mitochondrial)	180.413	7.49516	2716	119.159	6.89674	1178	0.598415	8.23156
h14089_g1	Smp_045300 (PDZ and LIM domain protein 2)	17.3164	4.11406	375	11.4387	3.51585	158	0.598212	4.89506
h17355_g2	Smp_158320.2 (glypican 6)	15.0576	3.91242	687	9.94745	3.31433	276	0.598092	4.70072
h12729_g1	Smp_194160 (leucyl tRNA synthetase, cytoplasmic)	12.7181	3.66881	857	8.40314	3.07093	337	0.597884	4.46736
h13315_g1	Smp_128970 (inhibitor of growth protein 3)	80.8234	6.3367	4616	53.4032	5.73885	1968	0.597847	7.07924
h8287_g1	Smp_135740 (splicing factor 3B subunit 5)	83.6092	6.38559	1177	55.246	5.7878	509	0.597793	7.12779
h16808_g1	Smp_038870	24.2832	4.60188	1283	16.0455	4.00409	546	0.597791	5.36907
h1486_g1	Smp_130170 (NEDD8)	154.819	7.27444	2022	102.304	6.67672	877	0.597722	8.01192
h16567_g1	Smp_069810 (Transmembrane protein 129)	22.7525	4.50795	939	15.0351	3.91026	399	0.597695	5.27752
h18127_g1	Smp_190770 (lanC protein 2 like)	95.0669	6.57087	4337	62.825	5.97327	1865	0.597604	7.3119
h9292_g1	Smp_163540 (hypothetical protein)	29.5458	4.88488	403	19.5304	4.28765	166	0.597234	5.64605
h9562_g1	Smp_062610	49.2936	5.62333	1142	32.5881	5.02627	488	0.597054	6.37298
h12243_g1	Smp_164780 (28S ribosomal protein S9, mitochondrial)	33.7262	5.0758	760	22.3001	4.47898	325	0.596823	5.83356
h1686_g1	Smp_210540 (Cysteine rich PDZ binding protein)	51.41	5.68398	870	33.9933	5.08718	375	0.596797	6.43301
h9774_g1	Smp_154470 (phosphatase and tensin A)	11.6164	3.5381	497	7.6817	2.94143	206	0.59667	4.34328
h13900_g1	Smp_140790 (ferrochelatase, mitochondrial)	25.9392	4.69706	589	17.1558	4.10063	215	0.596436	5.46255
h11110_g1	Smp_167240 (Nicastrin)	52.8859	5.72481	3682	34.9792	5.12843	1588	0.596384	6.47355
h15424_g2	Smp_068270.4 (heat shock transcription factor)	9.37702	3.22913	330	6.20364	2.63311	135	0.596015	4.05143
h17732_g1	Smp_157200 (progesterone induced blocking factor 1)	6.81592	2.76891	239	4.50956	2.17299	87	0.595921	3.62357
h12128_g1	Smp_143270 (hypothetical protein)	26.1217	4.70717	253	17.2836	4.11133	108	0.595847	5.47266
h16515_g2	Smp_087620 (programmed cell death 6 interacting protein)	15.8693	3.98817	950	10.5007	3.39241	384	0.595754	4.77452
h17171_g1	Smp_125490 (hypothetical protein)	7.19434	2.84686	154	4.76067	2.25116	58	0.595699	3.69544
h10951_g1	Smp_149070 (Nucleolar protein 6)	37.6774	5.23563	612	24.9332	4.63999	263	0.595632	5.99119
h12805_g3	Smp_179590 (dual 3',5' cyclic AMP and GMP phosphodiesterase)	31.57	4.98048	140	20.8937	4.385	60	0.595484	5.74049
h4918_g1	Smp_039970 (zinc finger protein 706, gene 2)	167.62	7.38905	1459	110.941	6.79364	634	0.595405	8.12702
h15800_g1	Smp_080610 (NADH dehydrogenase (ubiquinone) 1 beta)	44.3028	5.46933	1379	29.3228	4.87395	594	0.595377	6.2216
h14214_g2	Smp_092500 (thioredoxin domain containing protein 17)	246.216	7.94378	5745	162.966	7.34842	2499	0.595358	8.68012
h13087_g1		7.95502	2.99187	151	5.26628	2.39678	61	0.595083	3.82998
h16201_g1	Smp_213800 (ATP dependent RNA helicase DDX55)	15.5133	3.95543	145	10.2703	3.3604	59	0.59503	4.74327
h17635_g1	Smp_126490 (Lon protease protein, mitochondrial)	22.8188	4.51215	1571	15.1084	3.91728	669	0.59487	5.2827
h16991_g1	Smp_132590 (CCAAT:enhancer binding protein (C:EBP), zeta)	7.82965	2.96895	404	5.1841	2.37409	163	0.594854	3.80877
h14461_g1	Smp_130270.2 (u11:u12 small nuclear ribonucleoprotein 48 kda), Smp_128800 (hypothetical protein)	15.0445	3.91116	253	9.96196	3.31643	101	0.594734	4.7008
h13723_g1	Smp_032260 (ribosomal protein L15)	245.058	7.93698	5485	162.274	7.34229	2387	0.594685	8.6736
h13595_g1	Smp_143070 (kelch 2, Mayven)	12.8745	3.68645	423	8.52596	3.09186	156	0.594583	4.48546
h8643_g1	Smp_143840 (glycogen phosphorylase), Smp_140260 (apoptotic protease activating factor 1)	46.6789	5.5447	453	30.9174	4.95035	193	0.594351	6.29639
h16377_g1	Smp_148020 (neuroglian; septate junction protein)	4.31308	2.10872	233	2.85683	1.51441	86	0.594304	3.03032
h12224_g1	Smp_162150 (hypothetical protein)	7.09619	2.82704	97	4.70041	2.23279	25	0.594257	3.67769
h13472_g1	Smp_180530.2 (phosphoglucomutase), Smp_180530	56.6582	5.82421	1266	37.5335	5.23011	547	0.594108	6.57276
h12930_g1	Smp_041190.2 (outer dense fiber protein 2)	23.2272	4.53774	1288	15.3874	3.94367	535	0.594066	5.30796
h17520_g1	Smp_063110	11.3339	3.50258	663	7.50853	2.90853	275	0.594048	4.31052
h17698_g3	Smp_043250 (hypothetical protein), Smp_130680 (DNA directed RNA polymerase II subunit RPB2), Smp_159450 (anosmin 1), Smp_100350 (hypothetical protein), Smp_210720 (hypothetical protein)	109.163	6.77033	1324	72.3313	6.17655	528	0.593786	7.5117
h13098_g1	Smp_026700 (tRNA dihydrouridine synthase 4)	83.1472	6.37759	2813	55.0996	5.78397	1224	0.593626	7.1215
h702_g1	Smp_197220 (STT3, subunit of the oligosaccharyltransferase)	15.4538	3.94989	133	10.241	3.35628	56	0.593614	4.73849
h1228_g1	Smp_167230 (golgi resident protein gcp60)	26.575	4.732	706	17.6117	4.13846	302	0.593531	5.49783
h9694_g1	Smp_030020 (hypothetical protein)	54.4404	5.7666	2112	36.0787	5.17308	913	0.593528	6.516
h16396_g1	Smp_056370 (deoxyhypusine hydroxylase:monooxygenase)	27.1911	4.76506	743	18.0212	4.17162	318	0.593441	5.53021
h9730_g1	Smp_097750 (cold shock domain protein A)	92.6242	6.53332	1896	61.3906	5.93994	823	0.593372	7.27626
h9122_g1	Smp_070130 (Bud site selection protein 20)	56.026	5.80803	763	37.1373	5.2148	330	0.59323	6.55709
h10123_g1	Smp_175550 (U6 snRNA associated Sm protein LSm8)	62.8448	5.97372	455	41.6589	5.38055	197	0.593169	6.72115
h2363_g1	Smp_165540 (stip1 y and u box containing protein)	105.064	6.71512	3004	69.6731	6.12253	1301	0.592591	7.45727
h11307_g1	Smp_171000 (hypothetical protein)	24.5061	4.61507	461	16.2526	4.0226	197	0.592472	5.384
h10303_g1	Smp_052280	35.2477	5.13946	1148	23.3776	4.54706	494	0.592401	5.89785
h16138_g2	Smp_175310 (hypothetical protein)	14.7605	3.88367	290	9.79007	3.29132	122	0.592347	4.67528
h9202_g1	Smp_014650 (small subunit ribosomal protein s30e)	335.411	8.38979	4637	222.532	7.79787	2023	0.591916	9.12656
h9027_g1	Smp_143980 (hypothetical protein)	13.8201	3.78869	81	9.17112	3.1971	34	0.591594	4.58443
h15121_g1	Smp_127100 (yrdC domain containing protein)	55.3984	5.79177	1370	36.7634	5.2002	519	0.591575	6.54167
h15319_g1	Smp_125660 (epithelial splicing regulatory protein 1)	4.4656	2.15885	104	2.96346	1.56728	30	0.59157	3.07537
h11788_g2	Smp_020220	65.6851	6.0375	2518	43.596	5.44612	1092	0.591371	6.78504
h12465_g1	Smp_007540 (exosome complex component CSL4)	38.3624	5.26162	2405	25.4622	4.67029	1037	0.591334	6.01847
h14663_g1	Smp_150840.2 (Cell growth regulating nucleolar protein)	13.2987	3.73321	303	8.82738	3.14199	127	0.591224	4.53145
h16101_g1	Smp_161170 (RNA polymerase associated protein RTF1)	22.672	4.50284	1157	15.0504	3.91173	494	0.591105	5.2751
h13220_g1	Smp_118860 (Oxidoreductase HTATIP2), Smp_005050 (Oxidoreductase HTATIP2)	93.9725	6.55417	2695	62.3838	5.9631	1167	0.591067	7.29789
h17546_g1		22.3004	4.479	588	14.8064	3.88815	251	0.590845	5.25198
h6931_g1	Smp_028440	73.8235	6.20601	2526	49.0222	5.61536	1097	0.590644	6.9524
h17213_g1	Smp_149790 (hypothetical protein)	10.3684	3.37412	377	6.88637	2.78374	156	0.590382	4.1902
h6187_g1	Smp_158910 (cyclin dependent protein kinase CDC28 regulatory)	117.63	6.87811	1318	78.1265	6.28774	574	0.59037	7.62027
h15499_g2	Smp_152940 (otopetrin)	8.33621	3.05939	275	5.53685	2.46907	112	0.590326	3.89463
h6209_g1	Smp_074500.2 (proteasome subunit beta 2 (T01 family))	150.185	7.2306	2328	99.7659	6.64048	1015	0.590126	7.97126
h1992_g1	Smp_079050 (DNA primase large subunit)	4.79994	2.26302	144	3.18855	1.6729	40	0.590115	3.16808
h7578_g1	Smp_061310	63.4939	5.98855	1484	42.18	5.39849	644	0.590056	6.73706
h17477_g2	Smp_213720 (kynurenine oxoglutarate transaminase 3)	39.4145	5.30066	1179	26.1865	4.71075	525	0.589901	6.05747
h14894_g1	Smp_082660 (E3 ubiquitin protein ligase TRIM33), Smp_147980 (zinc finger and btb domain containing protein)	12.6614	3.66236	152	8.41237	3.07251	42	0.589849	4.46426
h17256_g1	Smp_145670 (SEC63 protein)	7.47914	2.90287	347	4.9693	2.31304	140	0.589831	3.74937
h81436_g1		9.52987	3.25246	68	6.33322	2.66294	28	0.589519	4.0758
h16642_g1	Smp_196150 (selenoprotein o)	38.1661	5.25422	1799	25.3744	4.6653	777	0.588917	6.01213
h14482_g1	Smp_060180 (nucleoporin seh1 (sec13 protein))	13.915	3.79857	524	9.25169	3.20972	213	0.58885	4.59495
h16113_g1	Smp_028870 (Zinc finger, C2H2 type domain containing protein)	51.7669	5.69396	888	34.4215	5.10524	385	0.58872	6.44606
h13534_g1	Smp_063040 (actin 6a)	46.9039	5.55164	1383	31.1892	4.96298	599	0.588661	6.30548
h15793_g2	Smp_155510	24.5301	4.61648	224	16.3124	4.0279	96	0.58858	5.3869
h11868_g1	Smp_086900 (ADP ribosylation factor protein 1 like)	53.7527	5.74826	1284	35.7482	5.1598	557	0.588466	6.49986
h16970_g2	Smp_212390 (ubiquitin specific peptidase 2 (C19 family))	15.1709	3.92324	249	10.0904	3.33491	103	0.58833	4.71486
h15762_g5	Smp_025010 (casein kinase II beta subunit)	46.4882	5.53879	434	30.9202	4.95048	188	0.588315	6.29294
h10024_g1		6.799	2.76532	120	4.52217	2.17702	48	0.588306	3.62307
h15537_g1	Smp_156290 (jumonji:arid domain containing protein)	43.5373	5.44418	432	28.9592	4.85595	187	0.588228	6.1996
h12901_g1	Smp_181220 (Complement component 1 Q subcomponent binding)	140.953	7.13907	3175	93.7681	6.55102	1386	0.588043	7.88094
h7093_g1	Smp_030830.2 (Ras GTPase activating protein binding protein 1)	44.2619	5.46799	1330	29.4494	4.88017	576	0.587824	6.22325
h15716_g1	Smp_150170 (Ras associated and pleckstrin y)	15.986	3.99874	872	10.6367	3.41098	361	0.587754	4.78778
h8400_g1	Smp_044550.2 (far upstream (fuse) binding protein), Smp_044550.8 (far upstream (fuse) binding protein)	284.466	8.15211	11679	189.282	7.56439	5076	0.587721	8.89102
h13853_g1	Smp_134300 (beta N acetylhexosaminidase)	5.43384	2.44197	229	3.61657	1.85462	89	0.587351	3.32918
h9659_g1	Smp_075470 (cysteine desulfurase, mitochondrial)	32.506	5.02263	1680	21.6452	4.43597	725	0.586657	5.78532
h10501_g1	Smp_163300 (scavenger mRNA decapping enzyme DcpS)	38.612	5.27098	1813	25.7149	4.68453	761	0.586445	6.0296
h17039_g1	Smp_073200.2 (FAM203 family protein GA19338), Smp_073200	17.5458	4.13305	298	11.6858	3.54668	104	0.586373	4.91798
h12485_g1	Smp_040450 (ribosome biogenesis protein wdr12)	23.2143	4.53694	828	15.462	3.95066	355	0.586287	5.31021
h14789_g1	Smp_017360 (T complex protein 1 subunit alpha)	89.6705	6.48656	3384	59.7263	5.9003	1476	0.586267	7.23263
h16649_g1	Smp_035580 (serine:threonine protein phosphatase PP1 beta)	12.4746	3.64092	317	8.31015	3.05487	133	0.586043	4.44524
h10723_g2	Smp_190590 (gag pol polyprotein)	10.2554	3.35831	59	6.8319	2.77229	21	0.586027	4.17691
h14970_g1	Smp_164650 (Enhancer of zeste 1 (ENX 2))	137.975	7.10827	3909	91.9318	6.52249	1709	0.585773	7.85117
h9481_g1	Smp_162970 (triple functional domain protein)	29.2991	4.87278	225	19.5251	4.28725	97	0.58553	5.63877
h13256_g1	Smp_129950 (RNA binding protein 12)	17.2215	4.10614	1019	11.4767	3.52064	418	0.585499	4.8923
h14820_g1	Smp_148720 (t3:t7 bacteriophage mitochodrial)	8.51777	3.09048	422	5.67664	2.50504	164	0.585438	3.92547
h3073_g1	Smp_157810 (39S ribosomal protein L37, mitochondrial)	14.7237	3.88007	506	9.81319	3.29472	214	0.58535	4.67451
h14595_g1	Smp_043600 (hypothetical protein)	17.9233	4.16376	446	11.9472	3.5786	190	0.585169	4.94816
h14762_g1	Smp_080320 (WD repeat containing protein 69)	15.4644	3.95088	441	10.3133	3.36643	187	0.584453	4.74296
h15955_g1	Smp_129580 (hypothetical protein)	12.3285	3.62393	967	8.22223	3.03953	406	0.584401	4.42967
h12468_g1	Smp_148280 (hypothetical protein)	18.6627	4.22209	434	12.4482	3.63786	179	0.584224	5.00499
h16517_g2	Smp_134420 (mrna turnover protein 4)	26.4399	4.72465	678	17.6367	4.14051	292	0.58414	5.49431
h15114_g1	Smp_027870 (melanoma inhibitory activity protein 3), Smp_181170 (Carboxy terminal domain RNA polymerase II)	22.0207	4.46079	376	14.6909	3.87685	149	0.583938	5.23693
h8416_g1	Smp_095680 (zinc finger, matrin type 2)	27.5099	4.78188	566	18.3532	4.19796	244	0.583921	5.55038
h12416_g1	Smp_078090 (DNA binding SAP,domain containing protein)	54.14	5.75862	1174	36.1214	5.17478	511	0.583841	6.51193
h15215_g1	Smp_094360 (hepatitis B virus X associated protein hbxa)	11.6882	3.54698	981	7.79944	2.96337	411	0.583605	4.35668
h13735_g1	Smp_095520 (dynein light chain)	127.827	6.99805	2369	85.2989	6.41446	1037	0.58359	7.74231
h17533_g1	Smp_074150 (annexin)	150.143	7.2302	5363	100.192	6.64662	2349	0.583573	7.97347
h17966_g3	Smp_191250 (reverse transcriptase), Smp_199470 (acyl CoA:glycerol 3 phosphate acyltransferase)	18.1615	4.18281	162	12.1197	3.59928	67	0.583529	4.96722
h267_g1	Smp_164950 (hypothetical protein)	114.348	6.83728	1950	76.3128	6.25385	815	0.583432	7.58241
h17749_g2	Smp_152640 (SWI:SNF matrix associated)	4.47866	2.16307	77	2.98937	1.57984	29	0.583223	3.08203
h272_g1	Smp_143370 (protein phosphatase 1 regulatory subunit 12B)	4.21164	2.07438	70	2.81134	1.49126	26	0.583125	3.00414
h15801_g1	Smp_028630 (exocyst complex component 3)	17.2717	4.11034	797	11.5297	3.52728	313	0.583065	4.89731
h18052_g2	Smp_175930 (ELAVprotein 2:3:4), Smp_197760 (exportin 7)	10.5673	3.40153	181	7.05561	2.81877	54	0.582763	4.21901
h7035_g1	Smp_135830 (hypothetical protein)	21.3321	4.41495	613	14.2457	3.83246	263	0.582499	5.1929
h8770_g1	Smp_157710 (phosphoacetylglucosamine mutase)	26.9832	4.75399	1196	18.0219	4.17168	516	0.582308	5.52372
h11316_g1	Smp_196230 (Bcl2 associated athanogene 1)	41.6732	5.38105	1188	27.8348	4.79882	508	0.582231	6.13971
h13545_g1	Smp_006630	9.46187	3.24212	413	6.31998	2.65992	171	0.582205	4.06883
h16103_g1	Smp_197280 (phosphatidylinositol 4 phosphate 5 kinase type)	49.3228	5.62418	1485	32.9465	5.04205	643	0.58213	6.37971
h7542_g1	Smp_024360	38.042	5.24952	1142	25.4163	4.66768	488	0.581839	6.01029
h13662_g1	Smp_062890 (V type proton ATPase 16 kDa proteolipid)	134.65	7.07307	2913	89.9645	6.49128	1277	0.581786	7.81772
h51684_g1	Smp_095150 (eukaryotic translation initiation factor 2)	111.747	6.8041	4513	74.6669	6.2224	1977	0.5817	7.55009
h11112_g1	Smp_025750 (hypothetical protein)	14.294	3.83734	491	9.55134	3.2557	208	0.581632	4.6349
h18449_g9	Smp_139510 (tuftelin interacting protein 11), Smp_191250 (reverse transcriptase), Smp_199470 (acyl CoA:glycerol 3 phosphate acyltransferase)	34.4836	5.10784	178	23.0439	4.52631	69	0.58153	5.87104
h13883_g1	Smp_147620 (hypothetical protein)	5.35838	2.4218	359	3.58081	1.84029	140	0.58151	3.31313
h16212_g1	Smp_138310 (slingshot dual specificity phosphatase)	6.66482	2.73657	159	4.45395	2.15509	56	0.581482	3.59917
h12301_g1	Smp_133530.2 (WW domain containing oxidoreductase), Smp_133530	12.3426	3.62558	287	8.24965	3.04433	101	0.581247	4.43244
h15620_g1	Smp_102280 (39S ribosomal protein L47, mitochondrial)	44.0524	5.46115	1012	29.4452	4.87996	409	0.58119	6.21912
h12482_g1	Smp_159110 (spindle assembly abnormal protein 6)	18.6628	4.22209	446	12.4747	3.64093	171	0.581162	5.00618
h10904_g1	Smp_072790	71.4977	6.15983	2177	47.7913	5.57867	947	0.581151	6.91036
h12738_g1	Smp_159690 (nuclear pore complex protein nup85)	19.3058	4.27096	1039	12.905	3.68986	445	0.5811	5.05358
h9983_g1	Smp_193750 (family S33 non peptidase ue (S33 family))	20.7252	4.37331	449	13.8551	3.79235	181	0.580966	5.15301
h11887_g1	Smp_053220	182.299	7.51016	4605	121.877	6.92928	2022	0.580878	8.25349
[truncated: 6,557 more rows]
